# Supplementary material for: An Immunothrombotic Extracellular Vesicle mRNA Profile Associated with Thrombosis in Lung Adenocarcinoma
Source: Int J Mol Sci. 2026 Jun 19;27(12):5558. doi: 10.3390/ijms27125558 (PMC13299458; doi:10.3390/ijms27125558)
Supplement: Supplementary file 1 [file ijms-27-05558-s001.zip]

Archive with 2 entries (2 files):
- ijms-4355337 Supplementary Table S1.pdf
- ijms-4355337 Table S2.xlsx
