# Supplementary material for: An Immunothrombotic Extracellular Vesicle mRNA Profile Associated with Thrombosis in Lung Adenocarcinoma
Source: Int J Mol Sci. 2026 Jun 19;27(12):5558. doi: 10.3390/ijms27125558 (PMC13299458; doi:10.3390/ijms27125558)
Supplement: Supplementary file 1 [file ijms-27-05558-s001.zip › ijms-4355337 Table S2.xlsx]

## Sheet: Table 1
	All	Thrombosis
		NO (n=11)	YES (n=10)
Age (years)	57.6±10.8	57.2±10.1	58.1±12.0
Sex (male, %)	59.1	58.3	60.0
IMC (Kg/m2)	24.3±3.6	24.9±3.2	23.5±4.1
Hypertension (%)	36.8	54.5	12.5
Dyslipidaemia (%)	66.7	66.7	66.7
Diabetes (%)	11.1	11.1	11.1
Smoking (%)	47.6	36.4	60.0
History of previous thrombosis (%)	14.3	0	30.0
Time from sampling to thrombosis (month)*	1 (4.7)	-	1 (4.7)
Treatments (%)
Chemotherapy	52.4	63.6	40.0
Chemotherapy+Immunotherapy	9.5	9.1	10.0
Immunotherapy	4.8	0	10.0
Targeted therapy	28.6	18.2	40.0
Immunotherapy+targeted therapy	4.8	9.1	0
Genomic alterations (%)
EGFR	40	45.5	33.3
ALK	13.3	12.5	14.3
Others (KRAS, BRAF, PIK3CA, TP53, MYC)	24.1	24.2	24
Khorana VTE risk score (%)
1	38.1	45.5	30.0
2	52.4	36.4	70.0
>3	9.5	18.2	0
Mean±SD
*median (IQR)

## Sheet: Table 2
	Blood VTE vs no-VTE in patients without cancer			EVs VTE vs no-VTE in patients with lung cancer
Name	log2FC	AveExpr	P.Value	log2FC	AveExpr	P.Value
MMP8	0.479453	5.09779	0.00318015	2.65875	-0.0529371	0.00722726
S100A8	0.842725	7.32655	4.96665e-05	3.20394	7.29756	3.65971e-05
S100A9	0.178559	14.4725	0.0139721	2.35404	10.7933	1.1218e-05
CD14	-0.389754	12.3472	4.26465e-05	1.66014	0.744206	0.0361617
SELP	-0.1715	8.65982	0.246766	1.61731	4.55717	0.0198989
ELANE	0.228058	6.72271	0.266194	3.27225	3.06494	6.46982e-05
MYL9	-0.0705795	8.33831	0.79468	0.915668	10.4716	0.0255768
DNAse1L3	0.117175	5.47633	0.191815	-2.64647	1.5221	0.00425458
TF/F3	-0.123094	5.49881	0.0229178	NA	NA	NA
TFPI	NA	NA	NA	-2.08652	1.63746	0.0158499
FCGR2A	NA	NA	NA	2.15258	2.69051	0.00418276
NA= not available

## Sheet: Table 3
		VTE vs no VTE
Gene	Biological Function	EV Expression	Buffy Coat Expression	Plasma Marker (ELISA/Picogreen)	Presumed Cellular Source	Relevance to Thrombosis
ELANE	Neutrophil elastase; NET formation	Upregulated	Upregulated	Not significant	Neutrophils	NET formation and thrombus stabilization
S100A8	Inflammation; neutrophil activation	Upregulated	Upregulated	Not significant (calprotectin)	Neutrophils/monocytes	Inflammation and endothelial activation
S100A9	Inflammation; neutrophil activation	Upregulated	Not significant	Not significant (calprotectin)	Neutrophils/monocytes	Inflammation and endothelial activation
SELP	Platelet adhesion molecule (P-selectin)	Upregulated	Upregulated	Significant (Increased)	Platelets/endothelium	Platelet activation and adhesion
MYL9	Cytoskeletal regulation and contractility	Upregulated	Upregulated	Not assessed	Platelets/smooth muscle	Platelet activation and vascular contraction
F3 (TF)	Initiator of coagulation cascade	_	Upregulated	Not assessed	Tumor cells/monocytes	Clot initiation
TFPI	Inhibitor of tissue factor pathway	Downregulated	Not significant	Not significant	Endothelium	Regulation of coagulation
DNASE1L3	NET degradation	Downregulated	Not significant	Not assessed	Immune cells	Regulation of NET turnover
CD14	Innate immune receptor	Upregulated	Not significant	Not assessed	Monocytes	Inflammatory signaling
FCGR2A	Immune receptor; platelet activation	Upregulated	Upregulated	Not assessed	Platelets/immune cells	Platelet-immune interactions
MMP8	Matrix remodeling enzyme	Upregulated	Upregulated	Not significant	Neutrophils	Vascular remodeling and inflammation
dsDNA	NET formation marker	_	_	Not significant	NET release (neutrophils)	NET burden and prothrombotic state

## Sheet: Table_1S
gene_name	log2FC	AveExpr	t	P.Value	adj.P.Val	B
ELANE	3.27	3.065	4.493	6.47e-05	0.029	1.674
TFPI	-2.09	1.637	-2.526	0.01585	0.415	-3.066
SELP	1.62	4.557	2.432	0.0199	0.451	-3.44
S100A8	3.2	7.298	4.678	3.66e-05	0.023	2.144
S100A9	2.35	10.793	5.06	1.12e-05	0.011	3.066
DNASE1L3	-2.65	1.522	-3.043	0.00425	0.249	-1.973
CD14	1.66	0.744	2.173	0.03616	0.499	-3.735
FCGR2A	2.15	2.691	3.049	0.00418	0.249	-1.989
MYL9	0.92	10.472	2.325	0.02558	0.472	-4.227
MMP8	2.66	-0.053	2.84	0.00723	0.314	-2.416

## Sheet: Table_2S
gene_id	gene_name	log2FC	AveExpr	t	P.Value	adj.P.Val	B
ENSG00000211592.8	IGKC	-1.24518	6.64711	-2.67734	0.0109268	0.375056	-3.13957
ENSG00000211677.2	IGLC2	-0.983441	5.13832	-1.8878	0.0667676	0.563931	-4.54005
ENSG00000211899.10	IGHM	-0.703798	4.00582	-1.17826	0.246078	0.737073	-5.39257
ENSG00000211897.9	IGHG3	-0.553056	1.96313	-0.669731	0.507111	0.862688	-5.60398
ENSG00000211679.2	IGLC3	0.356511	4.07914	0.537475	0.594098	0.892559	-5.92637
ENSG00000211895.5	IGHA1	0.34254	3.81057	0.394377	0.695525	0.923006	-5.9539
ENSG00000224152.3	BAZ2B-AS1	3.15859	0.23688	4.37518	9.25265e-05	0.0348626	1.29669
ENSG00000290926.2	LINC03006	3.11383	1.15733	4.12778	0.00019494	0.0534482	0.672852
ENSG00000305512.1	ENSG00000305512	2.8748	0.841023	4.02599	0.000263947	0.0582979	0.400298
ENSG00000289609.3	ENSG00000289609	2.78016	1.81855	3.70718	0.00067115	0.100278	-0.397959
ENSG00000310469.1	HLA-H	2.21437	1.0518	3.20551	0.00274542	0.209609	-1.60708
ENSG00000259065.4	MIDEAS-AS1	2.31548	0.199305	3.04243	0.00425813	0.248636	-1.97367
ENSG00000234494.9	SP2-AS1	-2.38747	0.394574	-2.91484	0.00595823	0.28601	-2.2523
ENSG00000233621.4	LITATS1	1.90505	1.67641	2.76546	0.00875122	0.339541	-2.59124
ENSG00000306922.1	ENSG00000306922	-2.41044	0.751371	-2.73184	0.00952897	0.348253	-2.64175
ENSG00000222043.2	ENSG00000222043	2.01413	0.6941	2.70661	0.010154	0.363256	-2.70165
ENSG00000182165.21	TP53TG1	1.92751	4.02331	2.6461	0.0118112	0.394744	-2.94565
ENSG00000297897.1	ENSG00000297897	1.93464	1.86022	2.5817	0.0138466	0.406593	-2.98167
ENSG00000224914.5	LINC00863	1.86398	1.56361	2.57015	0.0142439	0.406681	-2.99543
ENSG00000293495.2	C19orf48P	2.06039	0.716973	2.56662	0.0143675	0.406681	-2.98981
ENSG00000243766.9	HOTTIP	-1.75403	1.31399	-2.55641	0.0147302	0.406681	-3
ENSG00000257698.4	GIHCG	2.09409	0.128705	2.5417	0.0152677	0.410772	-3.03274
ENSG00000293517.2	ENSG00000293517	1.99355	0.785009	2.53778	0.0154142	0.410772	-3.04593
ENSG00000232035.1	ENSG00000232035	-1.85247	1.24694	-2.45923	0.0186279	0.440139	-3.19214
ENSG00000256940.5	PPP1R14B-AS1	1.89944	0.58077	2.44751	0.019157	0.445674	-3.22187
ENSG00000234684.9	SDCBP2-AS1	-1.9988	2.28766	-2.36654	0.0231979	0.467606	-3.39512
ENSG00000302982.1	ENSG00000302982	-2.16418	1.51503	-2.34922	0.0241564	0.467606	-3.40752
ENSG00000291093.2	SVIL-AS1	1.87005	-0.0615478	2.33144	0.0251777	0.472298	-3.43733
ENSG00000295989.1	ENSG00000295989	1.76593	-0.425121	2.32399	0.0256169	0.472298	-3.45002
ENSG00000289173.3	ENSG00000289173	-1.86519	2.75927	-2.2886	0.0277987	0.483579	-3.56689
ENSG00000272168.11	CASC15	1.81855	0.858838	2.28716	0.0278915	0.483579	-3.52827
ENSG00000287164.2	ENSG00000287164	1.68987	1.50719	2.27002	0.0290103	0.488038	-3.57454
ENSG00000298932.1	ENSG00000298932	1.07328	4.96076	2.26997	0.0290133	0.488038	-3.81579
ENSG00000235501.10	CNN3-DT	-1.50453	2.10743	-2.23994	0.0310716	0.491096	-3.62503
ENSG00000297246.1	ENSG00000297246	1.85474	0.155535	2.21616	0.0327924	0.491096	-3.65073
ENSG00000268555.3	ENSG00000268555	1.72203	4.10973	2.16389	0.036877	0.499162	-3.92385
ENSG00000303112.1	ENSG00000303112	1.65541	1.67372	2.14441	0.0385105	0.499162	-3.8076
ENSG00000290563.2	ENSG00000290563	1.54281	1.75044	2.12849	0.0398925	0.50038	-3.83473
ENSG00000257764.2	ENSG00000257764	2.32657	3.64459	2.11233	0.0413407	0.508167	-3.97522
ENSG00000273107.2	ENSG00000273107	1.52631	0.695412	2.10735	0.0417957	0.50925	-3.84741
ENSG00000254802.2	ENSG00000254802	1.97541	1.84499	2.10352	0.0421487	0.50925	-3.88846
ENSG00000308072.1	ENSG00000308072	-1.73284	1.56677	-2.08591	0.0438076	0.513136	-3.88255
ENSG00000264023.2	ENSG00000264023	-1.76173	1.77591	-2.0843	0.0439616	0.513136	-3.89061
ENSG00000255079.2	LINC02704	1.65733	2.43177	2.07489	0.0448737	0.513834	-3.95848
ENSG00000237419.2	ENSG00000237419	-1.39326	3.84694	-2.05235	0.0471259	0.518888	-4.0984
ENSG00000242611.3	ENSG00000242611	1.72362	2.43526	2.04933	0.0474357	0.518888	-4.01023
ENSG00000307411.1	ENSG00000307411	1.38355	0.701314	2.0185	0.0506942	0.518888	-3.99739
ENSG00000299321.1	ENSG00000299321	1.48322	1.82233	2.00953	0.0516786	0.518888	-4.04251
ENSG00000232788.3	ITGA6-AS1	-1.10267	5.54167	-2.00663	0.052001	0.518888	-4.37929
ENSG00000268833.2	ENSG00000268833	1.91829	0.310115	2.00016	0.0527243	0.521088	-4.02881
ENSG00000288933.3	ENSG00000288933	1.61476	1.4083	1.99084	0.053783	0.523485	-4.06421
ENSG00000291124.2	ENSG00000291124	1.40248	0.752238	1.98029	0.0550034	0.527562	-4.06286
ENSG00000302296.1	ENSG00000302296	1.61195	1.00793	1.92342	0.0620042	0.55548	-4.16164
ENSG00000299243.1	ENSG00000299243	-0.997767	5.55159	-1.91744	0.0627821	0.556137	-4.54144
ENSG00000295222.1	ENSG00000295222	-1.72304	1.43608	-1.8915	0.0662588	0.563931	-4.20166
ENSG00000231246.4	LINC02884	-1.39747	2.54745	-1.88875	0.0666373	0.563931	-4.2551
ENSG00000254703.5	SENCR	1.13485	4.0953	1.88656	0.0669391	0.563931	-4.41286
ENSG00000293278.1	ENSG00000293278	1.56633	1.41158	1.86606	0.0698269	0.566646	-4.26688
ENSG00000296884.1	ENSG00000296884	1.63885	1.66676	1.86322	0.070235	0.569049	-4.27942
ENSG00000236304.3	ENSG00000236304	-0.604587	9.96263	-1.85681	0.0711652	0.569874	-5.0716
ENSG00000301408.1	ENSG00000301408	1.6065	1.6802	1.85461	0.0714864	0.570095	-4.29184
ENSG00000175061.21	SNHG29	0.876538	5.30644	1.84867	0.0723605	0.57176	-4.6224
ENSG00000227355.6	ENSG00000227355	-0.889874	5.1938	-1.82118	0.0765228	0.576999	-4.66112
ENSG00000289130.3	THRB-AS2	-0.8207	7.01639	-1.81175	0.077997	0.578302	-4.8826
ENSG00000259869.3	ENSG00000259869	1.46712	2.88858	1.80741	0.0786832	0.578452	-4.43954
ENSG00000174365.23	SNHG11	1.40851	1.97381	1.79848	0.080112	0.58217	-4.39285
ENSG00000267002.5	ENSG00000267002	-1.39086	0.657057	-1.79735	0.080294	0.58217	-4.34126
ENSG00000259642.3	ST20-AS1	1.37407	1.14168	1.79568	0.0805641	0.58217	-4.36735
ENSG00000281103.5	TRG-AS1	1.54212	2.73266	1.78755	0.0818903	0.585095	-4.45414
ENSG00000270820.9	USP34-DT	1.34829	1.57517	1.76642	0.0854216	0.591711	-4.42435
ENSG00000293316.2	PLEKHA8P1	1.21687	1.79606	1.76073	0.0863948	0.592402	-4.44242
ENSG00000288758.3	ENSG00000288758	-0.844394	5.67709	-1.75311	0.0877116	0.594893	-4.83091
ENSG00000288746.3	ENSG00000288746	1.29494	2.50932	1.7424	0.0895925	0.598739	-4.50636
ENSG00000204054.15	LINC00963	1.20971	2.75558	1.73653	0.0906358	0.598739	-4.53548
ENSG00000300688.1	ENSG00000300688	1.37263	0.4621	1.73204	0.091443	0.601724	-4.44855
ENSG00000230385.2	ENSG00000230385	-1.37786	3.84701	-1.73076	0.0916729	0.602403	-4.62716
ENSG00000235078.2	ENSG00000235078	1.37925	0.0483826	1.72855	0.0920736	0.602403	-4.45086
ENSG00000290981.2	ENSG00000290981	1.57909	3.51131	1.72615	0.0925078	0.602403	-4.61223
ENSG00000298318.1	ENSG00000298318	-1.77083	1.87667	-1.72353	0.092987	0.60289	-4.47404
ENSG00000310496.1	ENSG00000310496	1.24942	1.56413	1.69488	0.0983436	0.616772	-4.52663
ENSG00000226824.9	ENSG00000226824	1.29705	3.08315	1.67857	0.101508	0.623597	-4.64642
ENSG00000285774.6	SAMD4A-AS1	-0.754094	5.76981	-1.67468	0.102275	0.623597	-4.96571
ENSG00000236618.4	PITPNA-AS1	1.53599	1.28955	1.67197	0.102812	0.623597	-4.55661
ENSG00000307891.1	ENSG00000307891	-1.41281	1.47753	-1.66798	0.103606	0.623834	-4.54145
ENSG00000237943.8	PRKCQ-AS1	-0.979641	2.91232	-1.62753	0.111956	0.62674	-4.68418
ENSG00000197182.17	MIRLET7BHG	1.09089	1.22005	1.62008	0.11355	0.62674	-4.62074
ENSG00000229647.4	MYOSLID	1.14609	2.34432	1.61405	0.114857	0.628069	-4.68631
ENSG00000290043.3	ENSG00000290043	-1.2556	0.944729	-1.61208	0.115285	0.62815	-4.61123
ENSG00000286835.1	ENSG00000286835	1.38928	0.689925	1.60474	0.116897	0.631071	-4.63629
ENSG00000229043.4	ZFAND2A-DT	1.24657	0.760025	1.58143	0.122134	0.637107	-4.66634
ENSG00000296978.1	ENSG00000296978	0.925068	3.87159	1.5724	0.124214	0.637107	-4.87862
ENSG00000233968.10	ENSG00000233968	-0.640444	6.84208	-1.57115	0.124504	0.637107	-5.24251
ENSG00000291103.2	ENSG00000291103	1.27136	-0.058801	1.56547	0.12583	0.637942	-4.68078
ENSG00000293106.2	RPL23AP7	-1.30034	1.42053	-1.5628	0.126457	0.63857	-4.68677
ENSG00000308273.1	ENSG00000308273	-1.24187	2.61814	-1.55765	0.127672	0.639206	-4.75729
ENSG00000176912.8	TYMSOS	1.21401	-0.52964	1.55596	0.128074	0.639206	-4.69526
ENSG00000255874.5	PRECSIT	1.25254	0.320512	1.55588	0.128093	0.639206	-4.69724
ENSG00000308298.1	ENSG00000308298	1.21398	0.746909	1.54556	0.130564	0.643231	-4.71518
ENSG00000296990.1	ENSG00000296990	1.23946	1.07536	1.54085	0.131705	0.643341	-4.73055
ENSG00000223478.3	ZDHHC12-DT	1.19283	1.56793	1.53178	0.133927	0.64488	-4.7563
ENSG00000285884.4	ENSG00000285884	-0.885979	5.52964	-1.52167	0.136436	0.647028	-5.16183
ENSG00000305773.1	ENSG00000305773	1.38049	2.54772	1.51159	0.138976	0.651889	-4.83964
ENSG00000232234.5	ENSG00000232234	-0.953958	2.42416	-1.50731	0.140066	0.65323	-4.81033
ENSG00000198468.12	FLVCR1-DT	1.16029	-0.155479	1.49854	0.14232	0.655655	-4.76978
ENSG00000196295.14	GARS1-DT	1.28636	0.646864	1.4959	0.143005	0.655655	-4.78113
ENSG00000278970.5	HEIH	1.24616	2.59125	1.48842	0.144959	0.658735	-4.87719
ENSG00000224046.4	DMTF1-AS1	0.871616	4.24502	1.48626	0.145526	0.658735	-5.04217
ENSG00000274536.10	MIR223HG	1.01288	3.19536	1.48491	0.145881	0.658735	-4.92665
ENSG00000291171.2	ENSG00000291171	1.30358	0.124588	1.4839	0.146149	0.658771	-4.791
ENSG00000233079.4	LINC01755	1.23513	3.72313	1.47643	0.148134	0.660331	-4.99322
ENSG00000299491.1	ENSG00000299491	1.27661	2.09485	1.47422	0.148724	0.660331	-4.85752
ENSG00000257815.10	PRANCR	1.13804	3.04773	1.45975	0.152641	0.660331	-4.9504
ENSG00000260877.3	ENSG00000260877	-1.19903	1.9627	-1.4597	0.152656	0.660331	-4.84378
ENSG00000267169.3	ADGRL1-AS1	1.17807	0.638933	1.45749	0.153262	0.660331	-4.82909
ENSG00000308731.1	ENSG00000308731	1.28035	2.82791	1.44083	0.157886	0.664035	-4.95315
ENSG00000216863.12	LY86-AS1	-1.25836	1.15069	-1.4393	0.158317	0.664035	-4.84288
ENSG00000197536.12	CARINH	-1.2026	1.52258	-1.43841	0.158568	0.664035	-4.85299
ENSG00000296609.1	ENSG00000296609	-0.969711	3.87689	-1.43084	0.160712	0.669614	-5.06581
ENSG00000290089.2	ENSG00000290089	0.973183	3.51917	1.42081	0.163592	0.67139	-5.04535
ENSG00000231233.4	CFAP58-DT	1.10113	-0.0622966	1.41454	0.165409	0.674625	-4.87684
ENSG00000250334.9	LINC00989	-0.607418	6.14264	-1.40864	0.167137	0.674625	-5.39272
ENSG00000290418.2	TPTEP1	-0.597677	6.74261	-1.40466	0.168309	0.674625	-5.46557
ENSG00000260260.4	SNHG19	-1.25814	1.20863	-1.40055	0.169525	0.675851	-4.89229
ENSG00000244459.5	ENSG00000244459	0.985707	3.75537	1.39283	0.171832	0.677324	-5.10677
ENSG00000300772.1	ENSG00000300772	0.963999	0.305247	1.3897	0.172771	0.678092	-4.90871
ENSG00000289350.2	ENSG00000289350	-1.18702	1.20567	-1.38502	0.174187	0.678786	-4.91122
ENSG00000234456.11	MAGI2-AS3	1.20296	1.86468	1.38216	0.175058	0.678786	-4.96592
ENSG00000224397.10	PELATON	-0.99923	3.05065	-1.38179	0.175171	0.678786	-5.03014
ENSG00000304369.1	ENSG00000304369	1.3461	1.62853	1.38082	0.175466	0.678786	-4.95914
ENSG00000244625.8	MIATNB	1.26957	0.504584	1.36076	0.181671	0.680767	-4.9491
ENSG00000235531.12	MSC-AS1	1.22594	0.15518	1.357	0.182852	0.68209	-4.94869
ENSG00000249307.9	LINC01088	-1.1916	1.45418	-1.35541	0.183352	0.68209	-4.9531
ENSG00000271320.1	ENSG00000271320	1.01601	0.189572	1.35517	0.183427	0.68209	-4.94974
ENSG00000289056.3	ENSG00000289056	-1.10542	0.54558	-1.35437	0.183681	0.68209	-4.9448
ENSG00000291236.2	ENSG00000291236	0.931874	6.96413	1.35332	0.184014	0.682657	-5.54429
ENSG00000305440.1	ENSG00000305440	1.12372	-0.158507	1.35136	0.184633	0.682657	-4.95402
ENSG00000255363.4	LINC02757	-0.653417	5.4892	-1.34934	0.185276	0.682657	-5.3899
ENSG00000291077.2	ENSG00000291077	1.14163	-0.151901	1.34372	0.187071	0.686153	-4.96301
ENSG00000250348.2	ENSG00000250348	-1.24325	2.09887	-1.32228	0.194042	0.692676	-5.02144
ENSG00000177406.6	NINJ2-AS1	1.1135	1.00732	1.32219	0.194071	0.692676	-5.0001
ENSG00000259719.7	LINC02284	1.06318	2.45569	1.31526	0.196365	0.693886	-5.0797
ENSG00000297519.1	ENSG00000297519	-1.17964	1.23439	-1.30745	0.198979	0.695336	-5.00408
ENSG00000267532.7	MIR497HG	-1.08941	0.779919	-1.29083	0.204624	0.703081	-5.0188
ENSG00000214401.7	KANSL1-AS1	-0.966531	3.51226	-1.28499	0.206634	0.705919	-5.20127
ENSG00000295841.1	ENSG00000295841	-1.30472	1.29451	-1.28362	0.207109	0.706367	-5.03299
ENSG00000290879.2	ENSG00000290879	-0.739786	4.75691	-1.27592	0.209789	0.709066	-5.38219
ENSG00000308330.1	ENSG00000308330	-1.07339	2.23872	-1.26892	0.212248	0.714	-5.0921
ENSG00000289548.3	ENSG00000289548	0.837205	4.81176	1.26045	0.215252	0.714043	-5.39776
ENSG00000272831.3	ENSG00000272831	0.858129	3.7602	1.25943	0.215619	0.714043	-5.27045
ENSG00000254614.2	CAPN1-AS1	0.557797	7.77882	1.25889	0.215811	0.714169	-5.75353
ENSG00000260661.2	ENSG00000260661	1.03616	1.23301	1.25642	0.216693	0.715213	-5.08084
ENSG00000272620.2	AFAP1-AS1	0.989591	3.48238	1.2455	0.220633	0.715308	-5.25583
ENSG00000260032.3	NORAD	0.780758	3.99984	1.23378	0.224922	0.718097	-5.32795
ENSG00000245694.13	CRNDE	0.985487	0.697491	1.22815	0.227004	0.722545	-5.09971
ENSG00000305069.1	ENSG00000305069	0.754313	4.09227	1.22575	0.227896	0.723618	-5.3503
ENSG00000232725.2	PLXNB3-AS1	1.01725	0.044865	1.21608	0.231512	0.725744	-5.10783
ENSG00000305201.1	ENSG00000305201	-1.02386	2.87676	-1.21379	0.232378	0.725744	-5.211
ENSG00000310191.1	ENSG00000310191	-0.44614	9.92988	-1.2106	0.233584	0.727533	-6.01074
ENSG00000289597.2	ENSG00000289597	1.07686	0.0778372	1.20828	0.234464	0.728028	-5.1163
ENSG00000291113.3	ENSG00000291113	0.997238	2.65644	1.19694	0.238801	0.73164	-5.22861
ENSG00000232162.3	USP12-AS1	0.869532	2.60071	1.1912	0.24102	0.733556	-5.23029
ENSG00000294598.1	ENSG00000294598	-0.733885	2.46623	-1.19087	0.241149	0.733556	-5.19654
ENSG00000258317.2	ENSG00000258317	-0.851023	1.37743	-1.18869	0.241996	0.733913	-5.13985
ENSG00000177738.7	ANXA2R-OT1	0.877941	3.1959	1.18575	0.243141	0.733913	-5.29007
ENSG00000280832.4	GSEC	-1.22948	1.28254	-1.185	0.243434	0.733913	-5.14114
ENSG00000290880.2	ENSG00000290880	0.962401	0.682735	1.18406	0.243801	0.73415	-5.14577
ENSG00000261253.3	ENSG00000261253	-0.670187	4.71359	-1.18066	0.245135	0.735471	-5.4886
ENSG00000260231.3	KDM7A-DT	-0.869242	2.49071	-1.17686	0.246628	0.737714	-5.21381
ENSG00000309263.1	ENSG00000309263	-1.17647	1.74842	-1.17204	0.248533	0.739284	-5.17036
ENSG00000250903.12	GMDS-DT	0.981247	0.528818	1.17171	0.248667	0.739284	-5.15845
ENSG00000231131.11	LNCAROD	0.820171	3.96049	1.17167	0.248681	0.739284	-5.39444
ENSG00000245910.10	SNHG6	-0.382939	7.67462	-1.16324	0.252043	0.741818	-5.85959
ENSG00000233016.10	SNHG7	-0.495708	5.19449	-1.16172	0.252653	0.742447	-5.57447
ENSG00000286369.3	ENSG00000286369	1.01596	0.751201	1.1575	0.254351	0.743587	-5.17647
ENSG00000236548.4	RNF217-AS1	0.927097	-0.248509	1.156	0.254955	0.743924	-5.17166
ENSG00000270240.3	ENSG00000270240	0.958285	0.594715	1.15115	0.256921	0.745805	-5.17941
ENSG00000266962.4	HSD17B1-AS1	1.05852	-0.454418	1.13339	0.264206	0.751571	-5.19656
ENSG00000289514.3	ENSG00000289514	0.886505	0.0774189	1.13308	0.264334	0.751571	-5.19439
ENSG00000287480.2	ENSG00000287480	0.911402	-0.196015	1.13142	0.265026	0.751571	-5.1965
ENSG00000237773.9	ENSG00000237773	0.850797	-0.0399473	1.13095	0.265219	0.751571	-5.1964
ENSG00000304722.1	ENSG00000304722	0.835165	1.51278	1.12177	0.269055	0.752412	-5.23534
ENSG00000239213.8	NCK1-DT	0.870387	2.91745	1.1202	0.269713	0.752412	-5.33172
ENSG00000204261.9	PSMB8-AS1	-0.52324	4.63032	-1.11792	0.270676	0.752975	-5.54531
ENSG00000304120.1	ENSG00000304120	-0.746813	1.56953	-1.11792	0.270676	0.752975	-5.21922
ENSG00000255240.7	ENSG00000255240	0.825128	5.07506	1.11285	0.272818	0.754833	-5.60105
ENSG00000235488.1	JARID2-AS1	0.771343	1.93648	1.10841	0.274704	0.756778	-5.26435
ENSG00000246889.4	CTTN-DT	-0.573634	4.41635	-1.10374	0.276703	0.758173	-5.53007
ENSG00000310231.1	ENSG00000310231	0.873725	0.179205	1.10153	0.277647	0.759121	-5.22632
ENSG00000289474.2	ENSG00000289474	1.19071	6.35209	1.09778	0.279261	0.760232	-5.77454
ENSG00000259577.3	CERNA1	1.08677	1.81138	1.08928	0.282943	0.760928	-5.29141
ENSG00000248516.2	ENSG00000248516	0.930402	1.18044	1.08891	0.283108	0.760928	-5.25349
ENSG00000269970.1	ENSG00000269970	0.474608	5.3537	1.07576	0.288872	0.762139	-5.68077
ENSG00000249898.11	MCPH1-AS1	0.703613	3.78382	1.0701	0.291376	0.762139	-5.47915
ENSG00000233208.7	LINC00642	0.926565	0.956813	1.06721	0.292662	0.762501	-5.26934
ENSG00000255517.9	DPP3-DT	-0.906326	1.51315	-1.06715	0.292692	0.762501	-5.26694
ENSG00000261840.6	ENSG00000261840	0.664943	3.55502	1.04684	0.301837	0.77052	-5.47512
ENSG00000225733.8	FGD5-AS1	0.784865	3.18598	1.04078	0.304605	0.771919	-5.43843
ENSG00000296969.1	ENSG00000296969	0.691788	3.7046	1.03763	0.306052	0.772344	-5.50227
ENSG00000228889.10	UBAC2-AS1	0.836682	0.226249	1.03044	0.309367	0.775014	-5.29426
ENSG00000233452.10	STXBP5-AS1	-0.808573	2.69742	-1.02851	0.310262	0.775014	-5.38346
ENSG00000272449.4	ENSG00000272449	-0.723258	2.06142	-1.01802	0.315159	0.775329	-5.34106
ENSG00000229666.3	MAST4-AS1	-0.714478	3.99532	-1.01665	0.3158	0.775329	-5.5584
ENSG00000251562.12	MALAT1	-0.716464	2.92548	-1.01143	0.318259	0.775796	-5.42504
ENSG00000247271.10	ZBED5-AS1	0.7289	1.77563	1.00267	0.322411	0.778706	-5.35887
ENSG00000212694.8	LINC01089	0.571848	5.16296	0.999764	0.323799	0.778726	-5.72993
ENSG00000289271.3	ENSG00000289271	0.86898	0.521243	0.999217	0.32406	0.778726	-5.32498
ENSG00000257621.10	PSMA3-AS1	-0.896121	1.22077	-0.987352	0.329765	0.783789	-5.33296
ENSG00000275830.5	LINC03082	-0.667707	1.4834	-0.985585	0.33062	0.784104	-5.34237
ENSG00000304732.1	ENSG00000304732	0.844811	0.0349245	0.97651	0.335037	0.787592	-5.34312
ENSG00000289400.3	ENSG00000289400	-0.609689	4.11613	-0.97509	0.335731	0.787804	-5.61504
ENSG00000260249.3	ENSG00000260249	0.767607	1.47388	0.970091	0.338184	0.788979	-5.37269
ENSG00000288882.2	ENSG00000288882	0.420735	8.38699	0.96299	0.341689	0.788979	-6.13424
ENSG00000244041.7	LINC01011	-0.615741	4.44563	-0.959762	0.34329	0.788979	-5.67577
ENSG00000278231.2	ENSG00000278231	0.91542	-0.373412	0.956309	0.345009	0.789722	-5.36269
ENSG00000247556.8	OIP5-AS1	0.554543	4.63955	0.953687	0.346317	0.790114	-5.70277
ENSG00000297451.1	ENSG00000297451	0.651639	2.46376	0.941373	0.352507	0.793321	-5.4561
ENSG00000290865.1	RRN3P3	-0.788108	1.25956	-0.935126	0.355675	0.794065	-5.37991
ENSG00000253603.2	CERNA3	-0.59052	2.67976	-0.928557	0.359026	0.795975	-5.47179
ENSG00000288990.3	ENSG00000288990	0.656641	3.57963	0.928178	0.35922	0.795975	-5.58794
ENSG00000255153.1	TOLLIP-DT	-0.763608	1.14773	-0.91959	0.363634	0.797291	-5.3905
ENSG00000293004.1	ENSG00000293004	-0.664848	2.46083	-0.917016	0.364964	0.797291	-5.46242
ENSG00000302381.1	ENSG00000302381	0.836394	1.21332	0.912006	0.367561	0.798031	-5.41457
ENSG00000233223.6	MPDU1-AS1	0.718555	-0.243803	0.908807	0.369226	0.799516	-5.40169
ENSG00000182648.16	RNF32-DT	-0.802662	0.447073	-0.903759	0.371862	0.801808	-5.39982
ENSG00000298460.1	ENSG00000298460	-0.643915	0.972253	-0.899535	0.374078	0.802899	-5.40512
ENSG00000301389.1	ENSG00000301389	-0.876086	1.09239	-0.890239	0.378984	0.804214	-5.41338
ENSG00000258920.1	FOXN3-AS1	0.777472	0.585034	0.885731	0.381378	0.805236	-5.42247
ENSG00000305635.1	ENSG00000305635	0.580148	2.03679	0.879057	0.384939	0.809847	-5.47728
ENSG00000244300.4	GATA2-AS1	0.800357	-0.0268872	0.878951	0.384996	0.809847	-5.42529
ENSG00000231437.4	LINC01750	-0.82418	1.75485	-0.875583	0.386801	0.811751	-5.44725
ENSG00000231607.16	DLEU2	0.684782	2.82016	0.874536	0.387364	0.811769	-5.54702
ENSG00000299192.1	ENSG00000299192	0.803649	0.208992	0.866663	0.391609	0.81508	-5.4345
ENSG00000291136.2	RABGEF1P1	0.710272	1.31707	0.863364	0.393397	0.815399	-5.45465
ENSG00000218018.5	RBM38-AS1	-0.667843	2.6287	-0.85358	0.398729	0.818702	-5.52975
ENSG00000232533.4	FAM131B-AS2	0.535602	3.18491	0.844042	0.40397	0.821854	-5.61105
ENSG00000238164.7	TNFRSF14-AS1	0.681996	0.732931	0.836833	0.40796	0.823048	-5.46176
ENSG00000237753.3	SLC20A1-DT	-0.827759	1.496	-0.834469	0.409274	0.823736	-5.46868
ENSG00000230487.10	PSMG3-AS1	0.650218	0.409683	0.829858	0.411843	0.824335	-5.46214
ENSG00000269293.6	ZSCAN16-AS1	0.454512	4.23128	0.826041	0.413978	0.825198	-5.75756
ENSG00000309462.1	ENSG00000309462	-0.718088	1.29873	-0.822989	0.41569	0.825434	-5.47083
ENSG00000247092.10	SNHG10	0.715397	1.61253	0.822496	0.415967	0.825434	-5.50068
ENSG00000287037.2	ENSG00000287037	0.622214	3.32457	0.820291	0.417207	0.827249	-5.64594
ENSG00000308080.1	ENSG00000308080	0.687624	0.66087	0.818148	0.418414	0.827482	-5.47515
ENSG00000305791.1	ENSG00000305791	0.7071	1.06995	0.814785	0.420313	0.828726	-5.48453
ENSG00000247774.10	PCED1B-AS1	-0.3909	4.56064	-0.814725	0.420347	0.828726	-5.81535
ENSG00000306073.1	ENSG00000306073	0.696282	0.00471032	0.811437	0.422209	0.828726	-5.47627
ENSG00000301982.1	ENSG00000301982	0.628996	0.315758	0.811142	0.422375	0.828726	-5.47637
ENSG00000269968.2	ENSG00000269968	0.528154	1.70273	0.810629	0.422667	0.828726	-5.5085
ENSG00000305155.1	ENSG00000305155	-0.592547	2.36127	-0.808881	0.423659	0.828948	-5.53951
ENSG00000232442.4	MHENCR	-0.724097	1.53023	-0.801509	0.42786	0.830045	-5.4941
ENSG00000269893.11	SNHG8	-0.507324	3.21608	-0.791038	0.43387	0.833774	-5.64458
ENSG00000298426.1	ENSG00000298426	0.570043	0.480732	0.789176	0.434944	0.833774	-5.49243
ENSG00000257135.9	ODC1-DT	-0.67548	0.456105	-0.778326	0.441235	0.835198	-5.49573
ENSG00000290962.2	TRPC2	0.60607	1.63044	0.775231	0.443039	0.836137	-5.53257
ENSG00000309412.1	ENSG00000309412	0.391998	6.26734	0.774745	0.443323	0.836137	-6.06529
ENSG00000288061.4	ENSG00000288061	0.622537	1.52777	0.773874	0.443831	0.836137	-5.53016
ENSG00000213904.12	LIPE-AS1	0.641976	1.60045	0.771171	0.445412	0.836956	-5.53306
ENSG00000234327.11	ZNF232-AS1	0.670587	0.677878	0.756987	0.453763	0.840842	-5.51849
ENSG00000290057.2	ENSG00000290057	0.512887	5.01942	0.756949	0.453785	0.840842	-5.91832
ENSG00000274265.6	ENSG00000274265	0.56921	1.39474	0.756271	0.454187	0.840842	-5.53711
ENSG00000254682.3	DHCR7-DT	0.642365	2.33241	0.743387	0.461855	0.846363	-5.60172
ENSG00000300534.1	ENSG00000300534	0.455068	3.37351	0.742435	0.462425	0.846529	-5.7086
ENSG00000235257.12	ITGA9-AS1	0.321782	5.04476	0.735789	0.466413	0.84928	-5.93955
ENSG00000295617.1	ENSG00000295617	0.570209	1.88707	0.732738	0.46825	0.84928	-5.57293
ENSG00000272288.9	ILRUN-AS1	0.625208	1.9902	0.726921	0.471764	0.849996	-5.58434
ENSG00000291214.1	ENSG00000291214	0.383112	3.95195	0.724974	0.472944	0.850161	-5.79581
ENSG00000280739.7	EIF1B-AS1	0.627217	0.879799	0.71172	0.48102	0.856815	-5.55235
ENSG00000204387.15	SNHG32	0.284391	5.68347	0.708216	0.483167	0.856815	-6.04362
ENSG00000253819.4	LINC01151	0.57975	1.69158	0.70743	0.48365	0.856815	-5.58118
ENSG00000310009.1	ENSG00000310009	0.572206	1.47464	0.703948	0.485791	0.857442	-5.57387
ENSG00000232065.3	LINC01063	0.536261	2.72028	0.701361	0.487385	0.858307	-5.66558
ENSG00000286193.4	CPLANE1-AS1	0.582098	1.77381	0.698793	0.48897	0.858307	-5.59058
ENSG00000288869.3	SMANTIS	-0.287381	8.32854	-0.696008	0.490693	0.860149	-6.34954
ENSG00000218537.1	MIF-AS1	0.478628	2.13615	0.695492	0.491012	0.860149	-5.61379
ENSG00000260592.4	ENSG00000260592	-0.621727	1.63438	-0.695041	0.491292	0.860149	-5.57093
ENSG00000246334.4	PRR7-AS1	0.616434	2.35929	0.687462	0.495999	0.861428	-5.63988
ENSG00000243701.9	DUBR	0.537696	2.3498	0.681536	0.499698	0.861621	-5.64152
ENSG00000281128.2	PTENP1-AS	-0.517163	0.872201	-0.679595	0.500912	0.861621	-5.56291
ENSG00000303745.1	ENSG00000303745	-0.414707	3.09512	-0.679308	0.501093	0.861621	-5.70949
ENSG00000180953.11	ST20	0.503785	0.611122	0.677823	0.502023	0.861621	-5.5688
ENSG00000304320.1	ENSG00000304320	0.470569	1.76805	0.676399	0.502916	0.861621	-5.60387
ENSG00000233527.11	ZNF529-AS1	0.472568	3.05855	0.675114	0.503723	0.861621	-5.71559
ENSG00000293210.2	SSR4P1	0.476125	2.84378	0.674922	0.503844	0.861621	-5.6927
ENSG00000287632.2	ENSG00000287632	0.56377	1.01636	0.672545	0.505338	0.861621	-5.57865
ENSG00000294961.1	ENSG00000294961	-0.318696	5.31047	-0.671366	0.50608	0.861621	-6.02308
ENSG00000308500.1	ENSG00000308500	-0.595056	2.75035	-0.671294	0.506126	0.861621	-5.67327
ENSG00000287815.3	ENSG00000287815	-0.626584	2.36446	-0.666479	0.509163	0.863719	-5.63712
ENSG00000289294.3	ENSG00000289294	0.648322	0.18412	0.666389	0.50922	0.863719	-5.57389
ENSG00000239523.9	MYLK-AS1	0.272942	6.62218	0.664679	0.510301	0.864311	-6.18898
ENSG00000219665.8	ZNF433-AS1	0.550484	0.706183	0.66179	0.512131	0.86449	-5.579
ENSG00000286061.3	NCMAP-DT	0.517214	2.64618	0.656283	0.515628	0.865434	-5.68135
ENSG00000240207.8	ENSG00000240207	-0.581583	0.746575	-0.649311	0.520074	0.868214	-5.57997
ENSG00000288843.3	ENSG00000288843	-0.485459	3.8918	-0.641071	0.525355	0.87086	-5.84143
ENSG00000293937.1	ENSG00000293937	0.557106	2.48549	0.63951	0.526359	0.87086	-5.68041
ENSG00000283103.6	ENSG00000283103	0.500273	2.58335	0.638012	0.527322	0.870915	-5.68531
ENSG00000223891.8	OSER1-DT	-0.601015	1.11924	-0.634178	0.529794	0.87126	-5.59317
ENSG00000265148.8	TSPOAP1-AS1	0.251263	6.20036	0.628331	0.533575	0.872712	-6.1617
ENSG00000300042.1	ENSG00000300042	0.451552	2.75598	0.627428	0.534161	0.872712	-5.71442
ENSG00000215256.7	DHRS4-AS1	0.530294	0.648863	0.620306	0.538788	0.874909	-5.60344
ENSG00000266401.5	ENSG00000266401	-0.324025	4.51036	-0.619409	0.539372	0.874909	-5.94368
ENSG00000302041.1	ENSG00000302041	-0.568308	0.806666	-0.619353	0.539409	0.874909	-5.5979
ENSG00000245937.11	SLC12A2-DT	-0.556411	1.26075	-0.616971	0.540962	0.874909	-5.6062
ENSG00000270164.4	LINC01480	-0.566588	0.99622	-0.61474	0.54242	0.87615	-5.60278
ENSG00000224846.4	NQO2-AS1	-0.537256	2.50812	-0.60895	0.54621	0.877529	-5.68522
ENSG00000272686.2	WASL-DT	-0.4873	0.312137	-0.601729	0.550956	0.881808	-5.60836
ENSG00000245552.10	LNCRNA-IUR	0.51799	0.732528	0.598649	0.552987	0.882242	-5.61627
ENSG00000232832.2	LMLN-AS1	-0.535968	0.977979	-0.597139	0.553984	0.882484	-5.61235
ENSG00000295161.1	ENSG00000295161	0.480322	2.87784	0.588948	0.559409	0.886681	-5.74937
ENSG00000257261.8	SLC38A4-AS1	-0.522265	2.60449	-0.583717	0.562887	0.8873	-5.70975
ENSG00000240497.4	ENSG00000240497	-0.278422	5.34263	-0.581777	0.56418	0.887317	-6.08231
ENSG00000300565.1	ENSG00000300565	0.327055	5.28039	0.569469	0.572416	0.889802	-6.07253
ENSG00000272523.3	LINC01023	0.468602	1.95123	0.568374	0.573152	0.889856	-5.67692
ENSG00000290878.2	HLA-DRB6	-0.492836	1.39287	-0.566065	0.574704	0.890693	-5.63799
ENSG00000268204.1	ENSG00000268204	-0.4486	0.699882	-0.564595	0.575693	0.89108	-5.62702
ENSG00000293161.1	ENSG00000293161	0.429523	0.0083082	0.561778	0.577592	0.89108	-5.63271
ENSG00000307614.1	ENSG00000307614	0.450469	0.50165	0.560238	0.578631	0.89108	-5.63313
ENSG00000223482.11	NUTM2A-AS1	0.335587	3.77642	0.558575	0.579755	0.89108	-5.87438
ENSG00000246548.4	LINC02288	0.45284	1.56507	0.558065	0.580099	0.89108	-5.66123
ENSG00000248309.10	MEF2C-AS1	0.492799	1.97863	0.558027	0.580125	0.89108	-5.68647
ENSG00000230749.6	MEIS1-AS2	-0.452084	0.829668	-0.557428	0.58053	0.89108	-5.6321
ENSG00000196756.16	SNHG17	0.481487	1.27674	0.552619	0.583787	0.89108	-5.65334
ENSG00000294455.1	ENSG00000294455	-0.333369	3.96069	-0.551031	0.584863	0.89108	-5.90202
ENSG00000235802.2	HCFC1-AS1	0.466204	1.77425	0.550616	0.585145	0.89108	-5.67518
ENSG00000247675.9	LRP4-AS1	-0.414488	0.330401	-0.550496	0.585226	0.89108	-5.63525
ENSG00000237803.7	PIRAT1	0.468755	2.39042	0.546572	0.587893	0.891238	-5.71884
ENSG00000224616.5	RTCA-AS1	-0.423437	2.27613	-0.542215	0.590861	0.891504	-5.7008
ENSG00000304823.1	DDX11L5	0.466045	0.580712	0.536128	0.595019	0.892559	-5.6472
ENSG00000267519.7	MIR23AHG	0.51255	0.577153	0.531539	0.598163	0.893357	-5.64897
ENSG00000309388.1	ENSG00000309388	0.287527	5.8728	0.530307	0.599009	0.893416	-6.17359
ENSG00000273015.3	LINC00938	0.433673	1.41483	0.528249	0.600423	0.894209	-5.67007
ENSG00000249509.2	NEUROG2-AS1	-0.288827	3.14274	-0.52544	0.602354	0.894474	-5.80219
ENSG00000294436.1	ENSG00000294436	-0.366655	2.43335	-0.523103	0.603964	0.895102	-5.72246
ENSG00000287445.2	ENSG00000287445	0.364693	3.57585	0.521407	0.605133	0.895694	-5.86736
ENSG00000224032.10	EPB41L4A-AS1	-0.31773	3.56703	-0.517004	0.608173	0.896207	-5.86471
ENSG00000228495.4	LINC01013	0.406717	0.229744	0.511927	0.611688	0.896207	-5.65614
ENSG00000250073.5	ESAM-AS1	0.356182	3.1196	0.509956	0.613055	0.896207	-5.81578
ENSG00000305814.1	ENSG00000305814	-0.45364	1.30968	-0.508519	0.614052	0.896678	-5.6651
ENSG00000301820.1	ENSG00000301820	0.35509	1.00413	0.508277	0.61422	0.896678	-5.66511
ENSG00000235437.11	LINC01278	0.40378	0.58323	0.506747	0.615284	0.896678	-5.66054
ENSG00000255198.7	SNHG9	-0.317043	3.44211	-0.501866	0.61868	0.896678	-5.85356
ENSG00000290034.2	ENSG00000290034	-0.293067	5.2676	-0.500979	0.619299	0.896858	-6.11563
ENSG00000225484.8	NUTM2B-AS1	-0.338942	2.608	-0.496514	0.622415	0.898002	-5.75526
ENSG00000302775.1	ENSG00000302775	0.414519	4.0186	0.49148	0.625936	0.899617	-5.94086
ENSG00000289587.3	ENSG00000289587	0.345602	3.85246	0.4896	0.627254	0.899873	-5.9192
ENSG00000285533.5	RELA-DT	-0.446733	1.63922	-0.484588	0.630772	0.902953	-5.68781
ENSG00000308920.1	ENSG00000308920	-0.40433	1.15635	-0.481024	0.63328	0.904804	-5.67439
ENSG00000293489.2	CMAHP	-0.333138	3.12036	-0.480912	0.633359	0.904804	-5.8232
ENSG00000272688.3	ENSG00000272688	0.398188	1.47873	0.477433	0.63581	0.904804	-5.69558
ENSG00000297866.1	ENSG00000297866	-0.472487	0.827209	-0.47524	0.637358	0.904804	-5.67129
ENSG00000299389.1	ENSG00000299389	0.242728	6.74256	0.465159	0.644493	0.906637	-6.31285
ENSG00000274767.2	ENSG00000274767	-0.398388	1.75137	-0.464022	0.645301	0.906637	-5.70345
ENSG00000229153.8	EPHA1-AS1	-0.37576	3.05076	-0.462612	0.646302	0.906637	-5.81955
ENSG00000301234.1	ENSG00000301234	-0.390408	1.33828	-0.461619	0.647007	0.906637	-5.68712
ENSG00000300524.1	ENSG00000300524	0.377931	1.18872	0.460676	0.647678	0.906637	-5.69125
ENSG00000234741.11	GAS5	-0.235616	4.7077	-0.457917	0.649641	0.906809	-6.05643
ENSG00000231652.3	CD109-AS1	0.362333	2.77715	0.454646	0.651971	0.907148	-5.7993
ENSG00000286923.4	ENSG00000286923	0.43585	1.34537	0.449941	0.65533	0.907599	-5.70291
ENSG00000257167.4	TMPO-AS1	0.371749	0.671014	0.449231	0.655837	0.907716	-5.68639
ENSG00000262879.8	ENSG00000262879	-0.359101	1.24845	-0.442751	0.660476	0.907716	-5.69344
ENSG00000293516.2	ZNF271P	0.285521	3.75767	0.437207	0.664455	0.910066	-5.92991
ENSG00000302423.1	ENSG00000302423	-0.245073	4.78254	-0.418841	0.677709	0.915898	-6.083
ENSG00000293352.2	RPLP0P2	-0.262403	1.91772	-0.414595	0.680788	0.915898	-5.73213
ENSG00000309411.1	ENSG00000309411	-0.345569	0.703416	-0.414408	0.680924	0.915898	-5.69545
ENSG00000224805.3	LINC00853	-0.199564	6.03898	-0.413193	0.681806	0.915898	-6.25687
ENSG00000248275.5	TRIM52-AS1	0.220489	4.55082	0.413124	0.681856	0.915898	-6.05103
ENSG00000296715.1	ENSG00000296715	-0.361412	0.624572	-0.407956	0.685613	0.918953	-5.69745
ENSG00000234912.12	SNHG20	0.342729	0.944254	0.401488	0.690328	0.92015	-5.70867
ENSG00000235927.4	NEXN-AS1	0.312823	2.09101	0.399351	0.691888	0.920507	-5.7593
ENSG00000259704.4	ENSG00000259704	0.322785	0.143638	0.395126	0.694977	0.923002	-5.70522
ENSG00000228541.4	ENSG00000228541	0.29439	3.69418	0.393556	0.696126	0.923562	-5.93864
ENSG00000189223.16	PAX8-AS1	-0.371549	0.805751	-0.39096	0.698028	0.925237	-5.70478
ENSG00000249667.3	LINC01259	-0.357893	1.17701	-0.388127	0.700105	0.925816	-5.71304
ENSG00000269292.1	ENSG00000269292	0.258722	1.51011	0.384284	0.702927	0.927981	-5.73162
ENSG00000251600.10	GUSBP5	0.24983	5.77945	0.376888	0.70837	0.930227	-6.23491
ENSG00000290574.3	ENSG00000290574	0.286123	1.75133	0.376456	0.708688	0.930227	-5.74771
ENSG00000273361.2	ENSG00000273361	-0.33495	1.14978	-0.375598	0.709321	0.930227	-5.71644
ENSG00000223855.5	PDGFA-DT	-0.169618	8.48013	-0.372478	0.711623	0.930227	-6.53669
ENSG00000269194.2	ENSG00000269194	0.337225	0.774239	0.369138	0.71409	0.930227	-5.71945
ENSG00000288790.2	ENSG00000288790	-0.351159	5.48852	-0.366891	0.715752	0.930227	-6.20323
ENSG00000290876.2	WHAMMP4	-0.176974	4.4963	-0.357153	0.722969	0.931299	-6.0661
ENSG00000250091.3	DNAH10OS	0.235942	2.71833	0.348712	0.729245	0.933446	-5.83101
ENSG00000248636.8	ENSG00000248636	-0.245519	3.49749	-0.348252	0.729588	0.933446	-5.9245
ENSG00000270117.3	ENSG00000270117	-0.283869	0.851446	-0.337623	0.73752	0.937588	-5.72399
ENSG00000253549.7	CA3-AS1	0.288808	2.16009	0.334502	0.739855	0.938189	-5.78803
ENSG00000273456.3	ENSG00000273456	-0.29115	0.624102	-0.325216	0.746816	0.93959	-5.726
ENSG00000232956.11	SNHG15	-0.275791	1.94395	-0.321854	0.749342	0.940844	-5.76673
ENSG00000285410.1	GABPB1-IT1	-0.241587	1.61909	-0.319973	0.750756	0.941188	-5.75029
ENSG00000253355.2	LINC03090	0.259477	1.12593	0.316897	0.75307	0.941188	-5.74081
ENSG00000272941.1	ENSG00000272941	-0.282726	1.08145	-0.315274	0.754292	0.941188	-5.73504
ENSG00000306632.1	ENSG00000306632	0.297068	1.02796	0.313026	0.755986	0.941266	-5.73886
ENSG00000267175.6	ENSG00000267175	-0.137233	6.40527	-0.307461	0.760185	0.942808	-6.33859
ENSG00000302640.1	ENSG00000302640	0.293384	1.30357	0.305901	0.761363	0.942888	-5.74868
ENSG00000245532.12	NEAT1	-0.242542	3.21935	-0.301949	0.76435	0.944254	-5.90187
ENSG00000281358.2	RASSF1-AS1	-0.281484	0.418806	-0.301839	0.764433	0.944254	-5.73268
ENSG00000298336.1	ENSG00000298336	0.194896	4.07176	0.296199	0.768704	0.944829	-6.02303
ENSG00000253522.7	MIR3142HG	0.248535	0.825779	0.290928	0.772701	0.945292	-5.74176
ENSG00000271869.3	DCTN6-DT	0.262139	1.53881	0.289029	0.774143	0.945771	-5.76316
ENSG00000301525.1	ENSG00000301525	-0.141732	4.74493	-0.288335	0.77467	0.945771	-6.12333
ENSG00000256092.5	SBNO1-AS1	-0.178795	4.47322	-0.285504	0.776821	0.946294	-6.08473
ENSG00000245008.5	ENSG00000245008	0.216389	1.18515	0.281435	0.779916	0.946294	-5.75207
ENSG00000196668.5	LINC00173	-0.212422	3.00123	-0.277303	0.783062	0.946515	-5.8817
ENSG00000283839.4	ENSG00000283839	-0.237682	0.987621	-0.273295	0.786118	0.946515	-5.74472
ENSG00000306963.1	ENSG00000306963	-0.129746	7.61973	-0.273094	0.786271	0.946515	-6.48374
ENSG00000177410.14	ZFAS1	0.166607	3.52227	0.272524	0.786706	0.946515	-5.95413
ENSG00000303589.3	ENSG00000303589	0.256813	1.59846	0.270626	0.788155	0.946515	-5.76948
ENSG00000293057.1	ENSG00000293057	-0.157519	2.28854	-0.267619	0.790452	0.946515	-5.80901
ENSG00000166770.13	ZNF667-AS1	0.258882	2.05651	0.266724	0.791135	0.946515	-5.79959
ENSG00000203497.4	PDCD4-AS1	0.204656	1.77585	0.26333	0.79373	0.948072	-5.77759
ENSG00000253982.4	CLN8-AS1	0.0947863	6.1515	0.259595	0.796589	0.949477	-6.32004
ENSG00000277978.2	ENSG00000277978	0.214107	2.14309	0.258544	0.797393	0.949714	-5.80373
ENSG00000206573.12	THUMPD3-AS1	-0.218829	1.33886	-0.258491	0.797434	0.949714	-5.75715
ENSG00000298847.1	ENSG00000298847	0.181792	4.01054	0.258025	0.797791	0.949796	-6.02437
ENSG00000233093.9	LINC00892	-0.175885	3.97772	-0.256659	0.798838	0.949877	-6.02034
ENSG00000305947.1	ENSG00000305947	-0.218345	1.70435	-0.255614	0.799638	0.950213	-5.77372
ENSG00000302265.1	ENSG00000302265	-0.231707	0.811256	-0.253063	0.801594	0.951348	-5.7473
ENSG00000172965.18	MIR4435-2HG	-0.186898	3.25828	-0.251481	0.802808	0.951999	-5.9198
ENSG00000296337.1	ENSG00000296337	0.280215	4.1306	0.251456	0.802828	0.951999	-6.04432
ENSG00000293114.1	ENSG00000293114	-0.196996	0.668471	-0.249763	0.804127	0.952482	-5.74707
ENSG00000308294.1	ENSG00000308294	-0.212524	0.328991	-0.246269	0.80681	0.952482	-5.74735
ENSG00000309213.1	ENSG00000309213	0.183509	3.37181	0.245945	0.807059	0.952482	-5.94059
ENSG00000229124.9	VIM-AS1	-0.223787	2.89169	-0.242871	0.809422	0.952482	-5.87733
ENSG00000307705.1	ENSG00000307705	0.203227	1.09422	0.240354	0.811358	0.952968	-5.75933
ENSG00000237181.3	PRKAR1B-AS1	0.182105	3.67878	0.238166	0.813042	0.952989	-5.98331
ENSG00000278730.1	ENSG00000278730	0.199443	3.05135	0.236162	0.814586	0.953224	-5.90099
ENSG00000308813.1	ENSG00000308813	0.179957	1.14795	0.233973	0.816272	0.9533	-5.76162
ENSG00000289137.3	ENSG00000289137	0.207689	2.03477	0.233459	0.816668	0.9533	-5.80311
ENSG00000302894.1	ENSG00000302894	-0.158693	5.14812	-0.227935	0.820928	0.954533	-6.19542
ENSG00000289339.3	ENSG00000289339	0.198671	2.00357	0.224666	0.823452	0.955056	-5.79922
ENSG00000269386.7	RAB11B-AS1	0.206392	1.0168	0.219831	0.827189	0.956302	-5.76067
ENSG00000294498.1	ENSG00000294498	-0.185659	-0.0486008	-0.218647	0.828105	0.956302	-5.75765
ENSG00000288012.3	ENSG00000288012	0.169217	0.456032	0.216622	0.829671	0.956602	-5.75478
ENSG00000203875.14	SNHG5	0.149585	0.977683	0.216431	0.829819	0.956602	-5.76078
ENSG00000259483.2	ENSG00000259483	0.187059	1.6576	0.2142	0.831546	0.957025	-5.78462
ENSG00000290053.2	ENSG00000290053	-0.0968981	5.81679	-0.212482	0.832876	0.957025	-6.29029
ENSG00000272888.9	CHASERR	0.100973	5.10288	0.211751	0.833442	0.957449	-6.19289
ENSG00000304140.1	ENSG00000304140	0.0965251	6.44233	0.211269	0.833815	0.957455	-6.36725
ENSG00000287825.4	ENSG00000287825	0.145024	3.03138	0.209358	0.835296	0.957648	-5.90433
ENSG00000288820.3	ENSG00000288820	0.18305	0.215842	0.208967	0.835599	0.957648	-5.75636
ENSG00000293141.2	ENSG00000293141	0.107515	5.11286	0.207526	0.836716	0.957648	-6.19395
ENSG00000225981.4	MICALL2-DT	-0.171487	2.19747	-0.207029	0.837101	0.957648	-5.81301
ENSG00000264964.3	TWSG1-DT	0.163886	2.68951	0.207009	0.837117	0.957648	-5.86608
ENSG00000222041.13	CYTOR	0.0979846	5.58874	0.205385	0.838376	0.958238	-6.2602
ENSG00000278611.5	ZNF426-DT	0.197236	1.10141	0.204723	0.83889	0.958251	-5.7683
ENSG00000289901.2	ENSG00000289901	-0.153193	4.68602	-0.204535	0.839036	0.958251	-6.13541
ENSG00000289180.3	ENSG00000289180	0.160371	1.07466	0.197619	0.844405	0.960509	-5.76596
ENSG00000222032.3	ENSG00000222032	0.176935	0.50993	0.197351	0.844613	0.960518	-5.7587
ENSG00000243491.2	ENSG00000243491	-0.176495	0.536761	-0.194749	0.846635	0.962317	-5.75756
ENSG00000304678.1	ENSG00000304678	-0.149394	0.596868	-0.186674	0.852917	0.963615	-5.75921
ENSG00000251301.9	LINC02384	0.131019	3.45736	0.183047	0.855742	0.963682	-5.96607
ENSG00000234476.6	LINC02765	0.170208	0.261501	0.18225	0.856363	0.964168	-5.76125
ENSG00000295653.1	ENSG00000295653	-0.146875	0.586134	-0.175845	0.861357	0.965134	-5.76121
ENSG00000309493.1	ENSG00000309493	-0.148956	2.70201	-0.175421	0.861688	0.965134	-5.87213
ENSG00000223969.8	ENSG00000223969	0.146531	1.2332	0.172318	0.86411	0.965401	-5.77518
ENSG00000309138.1	ENSG00000309138	-0.142287	1.78589	-0.171105	0.865056	0.965464	-5.79314
ENSG00000309800.1	ENSG00000309800	-0.0827383	3.77257	-0.170626	0.86543	0.965464	-6.0087
ENSG00000262772.3	LINC01977	0.140858	1.24528	0.170569	0.865475	0.965464	-5.77665
ENSG00000254718.7	ENSG00000254718	-0.144247	3.25144	-0.170297	0.865687	0.965464	-5.93611
ENSG00000236936.2	ENSG00000236936	0.128902	4.53626	0.168946	0.866742	0.965793	-6.11953
ENSG00000289989.2	ENSG00000289989	0.133156	1.98391	0.167191	0.868113	0.966181	-5.81005
ENSG00000206337.13	HCP5	0.1396	1.13341	0.158182	0.875157	0.97016	-5.77518
ENSG00000215022.8	ENSG00000215022	-0.126957	3.26878	-0.158165	0.875171	0.97016	-5.94359
ENSG00000300105.1	ENSG00000300105	-0.109334	0.551568	-0.157985	0.875312	0.97016	-5.76399
ENSG00000226777.10	FAM30A	-0.0962278	4.09134	-0.156712	0.876308	0.970308	-6.05691
ENSG00000229619.6	MBNL1-AS1	0.0902027	4.55762	0.154892	0.877733	0.970624	-6.1251
ENSG00000293507.2	FBXL9P	0.125802	1.12568	0.152882	0.879307	0.971464	-5.77538
ENSG00000295007.1	ENSG00000295007	0.130427	0.372143	0.151328	0.880524	0.972091	-5.76539
ENSG00000255045.2	ENSG00000255045	-0.0653449	5.47243	-0.150163	0.881436	0.972243	-6.25531
ENSG00000247121.9	ENSG00000247121	0.120357	0.48779	0.144826	0.88562	0.97368	-5.76671
ENSG00000274020.6	LINC01138	-0.126923	1.43116	-0.143946	0.88631	0.97368	-5.78226
ENSG00000267364.5	ENSG00000267364	-0.10603	0.282059	-0.138447	0.890624	0.974595	-5.76689
ENSG00000253395.2	LINC03044	-0.130643	0.840371	-0.138204	0.890815	0.974595	-5.76863
ENSG00000253394.7	LINC00534	0.11441	2.3753	0.1369	0.891838	0.974595	-5.84611
ENSG00000289320.2	ENSG00000289320	-0.107025	2.49448	-0.1345	0.893722	0.9749	-5.85491
ENSG00000267321.4	SNHG30	0.101587	2.22458	0.132799	0.895059	0.975717	-5.83142
ENSG00000256262.4	USP30-AS1	0.119053	0.399751	0.130085	0.897191	0.97576	-5.76844
ENSG00000306250.1	ENSG00000306250	-0.0972907	1.36973	-0.125063	0.901138	0.97774	-5.78276
ENSG00000289621.3	ENSG00000289621	0.055715	9.22077	0.1233	0.902525	0.977786	-6.66737
ENSG00000273124.2	ENSG00000273124	-0.112933	1.57066	-0.12313	0.902658	0.977786	-5.78923
ENSG00000306468.1	ENSG00000306468	0.108242	0.816705	0.122875	0.902859	0.977786	-5.77263
ENSG00000179743.5	SPEN-AS1	-0.100142	0.747362	-0.122318	0.903297	0.977786	-5.76976
ENSG00000254810.3	ENSG00000254810	0.0957776	3.70017	0.121746	0.903747	0.977922	-6.00681
ENSG00000303840.1	ENSG00000303840	0.10661	0.516378	0.12166	0.903814	0.977922	-5.76931
ENSG00000296870.1	ENSG00000296870	-0.0903563	2.61037	-0.120644	0.904614	0.977991	-5.86659
ENSG00000293966.1	ENSG00000293966	0.094782	2.9286	0.117973	0.906715	0.978082	-5.90513
ENSG00000230417.13	LINC00595	-0.107203	1.22924	-0.115363	0.908769	0.978082	-5.77996
ENSG00000273329.3	ENSG00000273329	0.105522	0.304764	0.112286	0.911193	0.978912	-5.77073
ENSG00000290399.2	ENSG00000290399	-0.0572783	4.87632	-0.111212	0.912038	0.978912	-6.17586
ENSG00000288817.2	ENSG00000288817	0.0843117	1.15914	0.110855	0.912319	0.978999	-5.78075
ENSG00000300686.1	ENSG00000300686	0.111269	1.7289	0.109823	0.913132	0.979664	-5.80093
ENSG00000289091.2	ENSG00000289091	-0.0528621	6.1619	-0.108017	0.914555	0.980363	-6.34897
ENSG00000238201.2	ENSG00000238201	-0.0525731	6.90806	-0.105727	0.916359	0.981262	-6.43779
ENSG00000227811.4	INKA2-AS1	0.055912	4.78007	0.0987424	0.921866	0.98384	-6.16304
ENSG00000273117.2	INSIG1-DT	0.0720946	3.32877	0.0976801	0.922704	0.984114	-5.95799
ENSG00000231721.9	LINC-PINT	-0.0795563	0.895181	-0.0959765	0.924048	0.984951	-5.77482
ENSG00000273355.3	ENSG00000273355	-0.081656	2.51649	-0.0922748	0.926968	0.986157	-5.86259
ENSG00000308037.1	ENSG00000308037	-0.0826498	0.471913	-0.0890338	0.929526	0.986715	-5.7715
ENSG00000307358.1	ENSG00000307358	0.0661096	2.27315	0.0881861	0.930196	0.986718	-5.84236
ENSG00000228606.5	DCAF8-DT	-0.0788996	0.913767	-0.0872625	0.930925	0.986873	-5.77626
ENSG00000300307.1	ENSG00000300307	-0.0749707	1.31213	-0.0847912	0.932876	0.987911	-5.78551
ENSG00000302396.1	ENSG00000302396	0.0452002	5.09307	0.0841709	0.933366	0.988224	-6.20704
ENSG00000267858.9	MZF1-AS1	-0.0724103	1.10295	-0.079288	0.937223	0.989679	-5.78035
ENSG00000301880.1	ENSG00000301880	0.0583071	2.41632	0.0771986	0.938874	0.989679	-5.85314
ENSG00000228340.9	MIR646HG	-0.0586807	1.35918	-0.0740863	0.941333	0.989679	-5.78673
ENSG00000309672.1	ENSG00000309672	-0.056357	2.92396	-0.0712812	0.943551	0.989804	-5.90827
ENSG00000289384.3	ENSG00000289384	-0.0611563	0.283895	-0.0707999	0.943931	0.98992	-5.77355
ENSG00000290018.1	ENSG00000290018	-0.0448486	1.75243	-0.066484	0.947344	0.991044	-5.80547
ENSG00000257433.9	RPAP3-DT	-0.0456089	0.316352	-0.0546552	0.956702	0.993743	-5.77428
ENSG00000302664.1	ENSG00000302664	0.0485014	3.18862	0.0540215	0.957203	0.993743	-5.94316
ENSG00000284959.4	ENSG00000284959	-0.0454552	0.920185	-0.0535069	0.957611	0.993743	-5.77916
ENSG00000225936.3	SLC18A2-AS1	0.0211	7.25711	0.0534587	0.957649	0.993743	-6.48094
ENSG00000298804.1	ENSG00000298804	0.0431853	1.8136	0.0490676	0.961124	0.994211	-5.80928
ENSG00000215039.10	CD27-AS1	0.0273121	4.65636	0.0463283	0.963293	0.994649	-6.14907
ENSG00000277763.2	ENSG00000277763	0.0334445	2.90573	0.0459509	0.963592	0.994726	-5.90881
ENSG00000226950.8	DANCR	-0.0373975	2.17518	-0.0456553	0.963826	0.994766	-5.8328
ENSG00000294512.1	ENSG00000294512	0.0231554	2.83739	0.0424373	0.966374	0.995373	-5.89951
ENSG00000197989.16	SNHG12	0.0326819	1.88352	0.0385498	0.969453	0.995638	-5.81206
ENSG00000233554.7	B4GALT1-AS1	0.0354585	2.41473	0.0384409	0.969539	0.995638	-5.8561
ENSG00000272360.3	ENSG00000272360	0.0296008	0.576292	0.0321067	0.974556	0.996126	-5.77619
ENSG00000228063.5	LYPLAL1-DT	-0.0241718	2.21348	-0.0270256	0.978582	0.99624	-5.83767
ENSG00000261455.2	LINC01003	-0.0163051	4.26141	-0.0264924	0.979004	0.99624	-6.0938
ENSG00000258077.3	ENSG00000258077	-0.0149844	1.39617	-0.0214797	0.982976	0.996294	-5.79131
ENSG00000289546.2	ENSG00000289546	-0.0124118	5.57641	-0.0206597	0.983626	0.996294	-6.27787
ENSG00000216895.9	RBM33-DT	-0.0146748	0.675663	-0.0196394	0.984435	0.996294	-5.77681
ENSG00000260077.2	ENSG00000260077	0.017093	2.85989	0.0192915	0.98471	0.996294	-5.90424
ENSG00000235513.2	L3MBTL2-AS1	-0.0149719	1.15302	-0.0189225	0.985003	0.996297	-5.78469
ENSG00000291174.2	FAUP4	0.0139352	0.0605523	0.0178177	0.985878	0.996297	-5.77774
ENSG00000290720.1	ZNF542P	0.0149663	2.23666	0.0169015	0.986604	0.996297	-5.84348
ENSG00000227165.11	WDR11-DT	0.010771	5.10552	0.0158069	0.987472	0.996297	-6.21258
ENSG00000232828.2	ENSG00000232828	0.00936669	0.758188	0.0109686	0.991306	0.997953	-5.77765
ENSG00000227543.6	SPAG5-AS1	0.00815116	1.32589	0.010276	0.991855	0.997953	-5.79014
ENSG00000289015.2	ENSG00000289015	-0.00834527	0.167613	-0.0101448	0.991959	0.997953	-5.77667
ENSG00000299278.1	ENSG00000299278	-0.00511293	3.41479	-0.00863293	0.993158	0.998267	-5.97317
ENSG00000248538.11	PPP1R3B-DT	0.00659599	1.47141	0.00528108	0.995814	0.999094	-5.79839
ENSG00000253716.9	MINCR	0.00324975	0.436862	0.00426244	0.996622	0.999094	-5.77564
ENSG00000295570.1	ENSG00000295570	-0.000224526	0.524153	-0.000276374	0.999781	0.999976	-5.77605
ENSG00000221792.1	MIR1282	0.468826	4.61936	0.826984	0.41345	0.825198	-5.80921
ENSG00000276168.1	RN7SL1	1.50153	0.663523	2.1311	0.0396635	0.499402	-3.80522
ENSG00000210082.2	MT-RNR2	-0.375063	18.7709	-1.57877	0.122743	0.637107	-6.18038
ENSG00000211459.2	MT-RNR1	-0.369257	15.9965	-1.24368	0.221297	0.715308	-6.46167
ENSG00000210049.1	MT-TF	-0.986359	5.73595	-2.05994	0.0463574	0.518888	-4.30961
ENSG00000210100.1	MT-TI	-0.922645	5.16739	-1.69575	0.0981786	0.616498	-4.85876
ENSG00000210077.1	MT-TV	-0.807895	4.19611	-1.50753	0.140011	0.65323	-5.0097
ENSG00000210195.2	MT-TT	-0.805376	3.64016	-1.46761	0.150504	0.660331	-4.99134
ENSG00000210112.1	MT-TM	-0.794738	3.64922	-1.36154	0.181424	0.680767	-5.13043
ENSG00000210154.1	MT-TD	-1.1686	2.53216	-1.31139	0.197656	0.694781	-5.06604
ENSG00000210127.1	MT-TA	-0.747115	4.26923	-1.25402	0.217556	0.715308	-5.34309
ENSG00000210117.1	MT-TW	-0.719474	6.9428	-1.22324	0.22883	0.724101	-5.71504
ENSG00000210194.1	MT-TE	-0.825568	2.97765	-1.12527	0.267587	0.751571	-5.32002
ENSG00000209082.1	MT-TL1	-0.541294	5.42663	-1.09118	0.28212	0.760928	-5.68146
ENSG00000210151.2	MT-TS1	-0.627064	1.90166	-0.802028	0.427564	0.829967	-5.51295
ENSG00000210196.2	MT-TP	-0.44905	2.5565	-0.727748	0.471264	0.849996	-5.61806
ENSG00000271687.1	MTND5P10	-1.67467	3.38993	-2.96752	0.00519077	0.271847	-2.18696
ENSG00000251544.1	MTND5P12	-1.63676	4.96074	-2.8843	0.00645051	0.297896	-2.50142
ENSG00000227376.1	FTH1P16	-1.66061	1.98882	-2.3828	0.0223291	0.464387	-3.35354
ENSG00000224114.1	ENSG00000224114	-1.94569	1.04628	-2.22942	0.0318224	0.491096	-3.62283
ENSG00000260615.1	RPL23AP97	-2.06211	0.991954	-2.21962	0.0325371	0.491096	-3.64019
ENSG00000215030.5	RPL13P12	-1.06488	6.12162	-1.99077	0.0537912	0.523485	-4.47588
ENSG00000266179.2	ENSG00000266179	-1.11963	3.26808	-1.92932	0.0612431	0.55548	-4.25063
ENSG00000249072.1	ENSG00000249072	-1.01268	3.58469	-1.86956	0.0693261	0.566201	-4.3842
ENSG00000227081.5	RPS27P3	-1.29812	2.21564	-1.85979	0.0707312	0.569195	-4.28157
ENSG00000226525.5	RPS7P10	-1.44929	1.27236	-1.84389	0.0730702	0.572834	-4.2745
ENSG00000218175.2	ENSG00000218175	-1.06383	5.10552	-1.76424	0.0857941	0.592166	-4.73639
ENSG00000214612.3	RPS19P1	-1.6227	1.49841	-1.7581	0.0868468	0.592402	-4.41223
ENSG00000242960.1	FTH1P23	-1.20178	1.29509	-1.69865	0.0976249	0.616498	-4.49246
ENSG00000226360.5	RPL10AP6	-1.05803	2.39695	-1.66644	0.103914	0.623834	-4.58632
ENSG00000248923.1	MTND5P11	-1.07291	2.42698	-1.66409	0.104385	0.623834	-4.59207
ENSG00000225200.2	ENSG00000225200	-1.08829	3.79795	-1.66337	0.10453	0.623834	-4.72441
ENSG00000218980.2	FTH1P15	-0.668264	5.36107	-1.65487	0.106254	0.623834	-4.94593
ENSG00000237264.4	FTH1P11	-1.11409	1.53148	-1.60853	0.116062	0.629911	-4.62693
ENSG00000235508.3	RPS2P7	-1.3271	1.32674	-1.47645	0.148129	0.660331	-4.79999
ENSG00000244313.3	ENSG00000244313	-0.753318	4.82921	-1.47621	0.148192	0.660331	-5.13371
ENSG00000227097.5	RPS28P7	-1.28942	2.12376	-1.44393	0.157017	0.664035	-4.87543
ENSG00000213553.4	RPLP0P6	-1.16537	1.54179	-1.40592	0.167937	0.674625	-4.89514
ENSG00000256338.2	RPL41P2	-0.946502	1.68699	-1.38066	0.175515	0.678786	-4.93035
ENSG00000254481.1	PTP4A2P2	-1.14941	2.00046	-1.3677	0.179505	0.680467	-4.96093
ENSG00000219507.4	FTH1P8	-0.790931	2.80444	-1.34978	0.185135	0.682657	-5.04442
ENSG00000213442.5	RPL18AP3	-0.811691	4.36335	-1.32028	0.194703	0.693613	-5.2708
ENSG00000227615.1	ENSG00000227615	-0.585039	4.78535	-1.30976	0.198201	0.694867	-5.34584
ENSG00000235297.3	FAUP1	-1.05758	1.44746	-1.24908	0.219337	0.715308	-5.07622
ENSG00000218426.5	ENSG00000218426	-0.732058	3.82379	-1.24895	0.219382	0.715308	-5.28337
ENSG00000229119.3	RPLP0P9	-0.989232	1.6187	-1.23476	0.224561	0.717951	-5.09779
ENSG00000232888.4	RPS11P5	-0.938285	1.35588	-1.20331	0.23636	0.72895	-5.12326
ENSG00000242299.1	RPS18P5	-0.682483	4.64903	-1.19928	0.237903	0.730778	-5.4562
ENSG00000226564.1	FTH1P20	-0.695058	1.90454	-1.12583	0.267354	0.751571	-5.22669
ENSG00000226396.1	ENSG00000226396	-0.740094	2.66235	-1.12514	0.267642	0.751571	-5.28287
ENSG00000189343.7	RPS2P46	-0.916718	2.23764	-1.12445	0.267932	0.751571	-5.24794
ENSG00000226608.3	FTLP3	-0.646364	4.25645	-1.12077	0.269476	0.752412	-5.48662
ENSG00000213315.5	ENSG00000213315	-0.745197	3.10759	-1.12038	0.269641	0.752412	-5.33429
ENSG00000234742.1	RPL17P18	-0.751071	1.3781	-1.09757	0.279352	0.760232	-5.23339
ENSG00000233762.3	RPS15P4	-0.52507	5.20331	-1.09385	0.280962	0.760928	-5.64805
ENSG00000247627.2	MTND4P12	-0.617979	4.44441	-1.08645	0.284177	0.760928	-5.55023
ENSG00000146677.7	RPL32P18	-0.74994	1.18149	-1.08469	0.284945	0.760928	-5.24161
ENSG00000240376.1	ENSG00000240376	-0.587034	4.06687	-1.08333	0.285544	0.760928	-5.49916
ENSG00000242814.2	ENSG00000242814	-1.00515	1.34585	-1.0578	0.29688	0.765169	-5.27084
ENSG00000283041.1	ENSG00000283041	-0.753072	1.88197	-1.04194	0.304075	0.771919	-5.30691
ENSG00000213453.3	FTH1P3	-0.555083	3.45666	-1.03358	0.307917	0.773982	-5.46935
ENSG00000234975.6	FTH1P2	-0.621216	2.06152	-1.0143	0.316904	0.775329	-5.34446
ENSG00000240342.3	RPS2P5	-0.735517	3.04736	-0.984381	0.331204	0.784389	-5.46042
ENSG00000136149.6	RPL13AP25	-0.504634	3.42496	-0.959666	0.343338	0.788979	-5.53253
ENSG00000213058.3	ENSG00000213058	-0.937044	2.43459	-0.941146	0.352622	0.793321	-5.43612
ENSG00000240463.1	RPS19P3	-0.45113	3.86345	-0.840072	0.406164	0.823021	-5.69378
ENSG00000263266.2	RPS7P1	-0.441725	3.47492	-0.810441	0.422773	0.828726	-5.66414
ENSG00000230734.1	RPL10P3	-0.524458	2.44085	-0.808343	0.423965	0.828964	-5.54566
ENSG00000219470.1	RPS2P29	-0.520327	2.00403	-0.770623	0.445733	0.836973	-5.53965
ENSG00000266944.1	RPL35P10	-0.505629	1.79039	-0.769586	0.446341	0.837301	-5.52921
ENSG00000243830.2	RPL15P17	-0.598404	2.17961	-0.753771	0.455669	0.841755	-5.5627
ENSG00000217130.1	RPS10P13	-0.50211	1.95723	-0.753762	0.455674	0.841755	-5.54941
ENSG00000256393.1	RPL41P5	-0.588425	1.3001	-0.739889	0.46395	0.847831	-5.53029
ENSG00000187653.11	TMSB4XP8	-0.509247	2.54265	-0.722546	0.474417	0.851604	-5.61909
ENSG00000235655.3	H3P6	-0.414104	2.75744	-0.719226	0.476437	0.853721	-5.64145
ENSG00000212802.4	RPL15P3	-0.469355	2.52118	-0.706344	0.484317	0.856959	-5.6245
ENSG00000268433.1	MTDHP3	0.565954	2.48944	0.67311	0.504983	0.861621	-5.65396
ENSG00000223551.1	TMSB4XP4	-0.365824	3.79374	-0.672252	0.505523	0.861621	-5.80768
ENSG00000240652.1	ENSG00000240652	-0.320748	4.1699	-0.655126	0.516364	0.865434	-5.87131
ENSG00000230979.3	ENSG00000230979	-0.445416	1.84372	-0.616028	0.541578	0.875347	-5.62946
ENSG00000241741.1	RPL7AP30	-0.260875	4.02208	-0.553398	0.583258	0.89108	-5.90936
ENSG00000257511.1	ENSG00000257511	0.348681	1.87922	0.541152	0.591586	0.891869	-5.68516
ENSG00000264281.3	ENSG00000264281	-0.359449	1.30258	-0.503445	0.617581	0.896678	-5.66722
ENSG00000226532.1	ENSG00000226532	-0.300016	1.83819	-0.476385	0.63655	0.904804	-5.70155
ENSG00000213237.4	PTMAP10	0.311109	1.13413	0.472769	0.639103	0.905726	-5.6844
ENSG00000213371.4	NAP1L1P3	-0.28645	1.82997	-0.458586	0.649164	0.906736	-5.70998
ENSG00000214748.2	ENSG00000214748	-0.262605	2.48209	-0.426322	0.672298	0.914066	-5.77173
ENSG00000228462.1	RPS19P7	-0.273417	1.44849	-0.411008	0.683394	0.916829	-5.71188
ENSG00000234851.4	RPL23AP42	-0.211921	2.43484	-0.341723	0.734457	0.93575	-5.79899
ENSG00000226701.1	RPL15P14	0.191208	0.738362	0.273176	0.786209	0.946515	-5.74507
ENSG00000253341.1	PCBP2P2	0.142835	1.63779	0.192087	0.848705	0.962766	-5.78768
ENSG00000235065.1	RPL24P2	0.0970895	1.67868	0.144823	0.885622	0.97368	-5.79507
ENSG00000220130.1	ENSG00000220130	-0.0486708	2.59977	-0.0757829	0.939993	0.989679	-5.87042
ENSG00000220875.1	H3C9P	-0.0164884	1.41352	-0.0247129	0.980414	0.99624	-5.79176
ENSG00000101425.15	BPI	4.34825	1.6425	5.45929	3.21138e-06	0.0092137	4.30255
ENSG00000149516.15	MS4A3	3.94839	2.85339	5.3897	3.99554e-06	0.0092137	4.15024
ENSG00000179862.7	CITED4	4.02797	2.12877	5.29123	5.44116e-06	0.0092137	3.85003
ENSG00000239839.7	DEFA3	4.26294	5.6513	5.18207	7.65784e-06	0.00972546	3.65633
ENSG00000163220.11	S100A9	2.35404	10.7933	5.05982	1.1218e-05	0.0113975	3.06602
ENSG00000130305.17	NSUN5	3.83085	3.56364	4.84365	2.19685e-05	0.0186	2.65009
ENSG00000164821.5	DEFA4	3.51691	4.09999	4.75305	2.90758e-05	0.0211007	2.41063
ENSG00000143546.10	S100A8	3.20394	7.29756	4.67846	3.65971e-05	0.0232392	2.14361
ENSG00000067057.19	PFKP	2.90387	1.83311	4.50933	6.14922e-05	0.0286045	1.68989
ENSG00000197561.7	ELANE	3.27225	3.06494	4.49269	6.46982e-05	0.0286045	1.67402
ENSG00000008438.5	PGLYRP1	3.32565	2.71941	4.48713	6.58061e-05	0.0286045	1.65243
ENSG00000163993.7	S100P	3.79862	3.53502	4.47847	6.75696e-05	0.0286045	1.64312
ENSG00000066926.13	FECH	3.01999	0.535468	4.34508	0.000101366	0.0348626	1.22255
ENSG00000106268.16	NUDT1	2.76872	3.81055	4.34	0.000102941	0.0348626	1.2691
ENSG00000173039.20	RELA	2.58866	1.45452	4.14485	0.00018524	0.0534482	0.715635
ENSG00000108468.15	CBX1	2.91594	0.249041	4.1316	0.00019273	0.0534482	0.662821
ENSG00000120306.11	CYSTM1	3.09536	3.29018	4.11936	0.000199905	0.0534482	0.672527
ENSG00000198888.2	MT-ND1	-0.955178	15.3208	-4.06331	0.000236249	0.0582979	-0.200002
ENSG00000167900.12	TK1	3.25251	1.58827	4.04934	0.000246267	0.0582979	0.475187
ENSG00000135046.15	ANXA1	2.94865	3.37321	4.03767	0.000254951	0.0582979	0.456446
ENSG00000106009.16	BRAT1	-3.47709	0.82434	-3.99246	0.000291507	0.0598068	0.306732
ENSG00000065427.15	KARS1	2.90447	2.23318	3.98921	0.000294325	0.0598068	0.324021
ENSG00000166226.13	CCT2	3.3699	0.988329	3.91642	0.000364793	0.071275	0.126901
ENSG00000100427.16	MLC1	2.67586	1.37408	3.88557	0.000399389	0.0751442	0.0495003
ENSG00000189334.9	S100A14	3.24543	0.567	3.82806	0.000472572	0.0857381	-0.101722
ENSG00000137267.7	TUBB2A	3.45825	1.09151	3.78912	0.000529339	0.0927256	-0.192859
ENSG00000106012.19	IQCE	2.62908	0.656683	3.76306	0.000570952	0.0966813	-0.265958
ENSG00000187446.12	CHP1	2.78687	0.877064	3.74915	0.000594452	0.0967769	-0.298011
ENSG00000189068.11	VSTM1	2.88597	0.640224	3.74045	0.000609618	0.0967769	-0.321629
ENSG00000006125.18	AP2B1	2.81955	2.14016	3.71539	0.000655438	0.100278	-0.376954
ENSG00000128951.14	DUT	2.14797	4.30365	3.6579	0.000773451	0.109855	-0.550898
ENSG00000179364.15	PACS2	2.33458	2.96698	3.65388	0.000782419	0.109855	-0.534308
ENSG00000168061.17	SAC3D1	3.02278	0.374498	3.64609	0.000800123	0.109855	-0.555791
ENSG00000141401.12	IMPA2	2.64398	2.37343	3.60557	0.000898512	0.120117	-0.652258
ENSG00000087237.12	CETP	2.93745	3.63769	3.56547	0.00100732	0.130933	-0.766673
ENSG00000203950.7	RTL8A	2.49667	0.813001	3.5573	0.00103097	0.130933	-0.771913
ENSG00000102897.10	LYRM1	2.48566	2.55618	3.53326	0.00110379	0.136762	-0.83294
ENSG00000158019.21	BABAM2	2.55348	1.94544	3.51683	0.00115635	0.138042	-0.869972
ENSG00000213316.10	LTC4S	2.52101	0.817875	3.51314	0.00116846	0.138042	-0.878747
ENSG00000178719.17	GRINA	2.42791	1.88511	3.48983	0.00124799	0.144086	-0.935837
ENSG00000183019.8	MCEMP1	2.42561	2.10955	3.44809	0.00140353	0.158387	-1.03779
ENSG00000079616.14	KIF22	2.54005	1.5532	3.44038	0.00143422	0.158387	-1.05452
ENSG00000119636.16	BBOF1	2.49325	1.67303	3.4224	0.00150834	0.16303	-1.09854
ENSG00000125388.20	GRK4	2.46191	0.978175	3.4077	0.00157161	0.163677	-1.13202
ENSG00000125901.6	MRPS26	2.54321	1.27455	3.39492	0.00162872	0.163677	-1.16315
ENSG00000164047.6	CAMP	2.58735	4.5109	3.389	0.00165582	0.163677	-1.24201
ENSG00000137288.10	UQCC2	2.29534	2.10291	3.38502	0.00167431	0.163677	-1.19076
ENSG00000150753.12	CCT5	2.52165	1.80805	3.38332	0.00168223	0.163677	-1.19301
ENSG00000023330.15	ALAS1	2.75555	0.580032	3.37794	0.00170765	0.163677	-1.20269
ENSG00000186298.12	PPP1CC	2.34664	0.749521	3.35655	0.00181227	0.170488	-1.25332
ENSG00000118520.16	ARG1	2.79095	1.43463	3.3381	0.00190742	0.173642	-1.29947
ENSG00000163931.17	TKT	1.94071	5.49904	3.33615	0.00191772	0.173642	-1.4451
ENSG00000175215.11	CTDSP2	2.13271	3.33315	3.33043	0.00194834	0.173642	-1.34165
ENSG00000106367.15	AP1S1	2.61111	2.05586	3.30038	0.00211698	0.184051	-1.39442
ENSG00000163563.8	MNDA	2.51127	3.22097	3.29686	0.0021376	0.184051	-1.41983
ENSG00000097021.21	ACOT7	2.27986	4.08906	3.28242	0.0022243	0.188324	-1.48347
ENSG00000176890.16	TYMS	2.37246	1.57404	3.2694	0.00230537	0.191988	-1.46157
ENSG00000149084.13	HSD17B12	2.53644	0.679161	3.24102	0.00249182	0.203421	-1.52404
ENSG00000170956.17	CEACAM3	3.04258	0.319975	3.23651	0.00252274	0.203421	-1.53435
ENSG00000115677.18	HDLBP	2.31508	2.64102	3.21692	0.00266133	0.209609	-1.59777
ENSG00000107581.14	EIF3A	2.45401	1.84137	3.2128	0.00269144	0.209609	-1.5982
ENSG00000124357.13	NAGK	2.10537	2.55633	3.19877	0.0027962	0.209609	-1.63897
ENSG00000168395.16	ING5	2.62116	0.981877	3.19751	0.00280579	0.209609	-1.62724
ENSG00000089159.17	PXN	2.30489	1.82404	3.18336	0.00291576	0.214668	-1.66501
ENSG00000162430.18	SELENON	2.18888	2.13204	3.15972	0.00310864	0.225354	-1.72413
ENSG00000116586.12	LAMTOR2	1.53869	4.93934	3.14984	0.00319284	0.225354	-1.86401
ENSG00000158828.8	PINK1	2.25747	2.15589	3.14894	0.00320057	0.225354	-1.74987
ENSG00000156265.17	MAP3K7CL	-1.14881	10.2184	-3.13987	0.00327987	0.225354	-2.33257
ENSG00000006327.14	TNFRSF12A	2.48234	0.147827	3.13955	0.00328272	0.225354	-1.75518
ENSG00000152291.15	TGOLN2	2.24045	2.67011	3.11267	0.00352909	0.239037	-1.8431
ENSG00000223609.11	HBD	2.21664	5.44557	3.09551	0.00369546	0.245216	-2.03152
ENSG00000064490.14	RFXANK	2.15757	2.75031	3.09241	0.00372625	0.245216	-1.89245
ENSG00000160218.13	TRAPPC10	2.21508	0.468269	3.08854	0.00376512	0.245216	-1.87113
ENSG00000161057.13	PSMC2	2.32857	1.48195	3.07786	0.00387423	0.248636	-1.90391
ENSG00000165060.15	FXN	2.33811	-0.0924517	3.07032	0.00395307	0.248636	-1.91062
ENSG00000081059.20	TCF7	-2.7758	1.73566	-3.0676	0.00398191	0.248636	-1.91998
ENSG00000163170.12	BOLA3	1.97791	2.51538	3.05815	0.00408354	0.248636	-1.96277
ENSG00000065618.21	COL17A1	2.96796	0.634777	3.05808	0.00408436	0.248636	-1.9437
ENSG00000143226.16	FCGR2A	2.15258	2.69051	3.04914	0.00418276	0.248636	-1.9894
ENSG00000177731.16	FLII	2.08839	2.78069	3.04703	0.00420628	0.248636	-1.99598
ENSG00000163687.14	DNASE1L3	-2.64647	1.5221	-3.04274	0.00425458	0.248636	-1.97284
ENSG00000114026.22	OGG1	2.08477	1.12193	3.02261	0.00448814	0.259088	-2.02311
ENSG00000100300.18	TSPO	1.31872	6.95141	3.01417	0.00458963	0.259374	-2.37732
ENSG00000145491.13	ROPN1L	2.37508	0.664502	3.00935	0.00464862	0.259374	-2.04976
ENSG00000022840.17	RNF10	2.29918	1.96315	3.00656	0.00468309	0.259374	-2.07058
ENSG00000171345.13	KRT19	3.06479	0.106876	3.00541	0.00469733	0.259374	-2.05819
ENSG00000115129.14	TP53I3	2.32804	0.960103	2.99319	0.00485135	0.264999	-2.08754
ENSG00000139684.15	ESD	2.20057	0.266046	2.98443	0.00496476	0.268308	-2.10268
ENSG00000175166.17	PSMD2	2.11955	3.21091	2.97545	0.00508368	0.271439	-2.17418
ENSG00000153406.14	NMRAL1	2.36515	2.78584	2.97203	0.00512956	0.271439	-2.16999
ENSG00000111231.9	GPN3	2.50414	0.0714694	2.94727	0.005474	0.281241	-2.18469
ENSG00000167323.13	STIM1	2.11773	2.78038	2.9468	0.00548088	0.281241	-2.22599
ENSG00000157538.14	VPS26C	2.1837	1.44491	2.94049	0.00557205	0.28213	-2.21041
ENSG00000166313.20	APBB1	-2.58018	0.255614	-2.93795	0.00560928	0.28213	-2.20306
ENSG00000179715.13	PCED1B	2.27552	2.51809	2.92838	0.0057513	0.284445	-2.25951
ENSG00000113845.10	TIMMDC1	2.0023	0.599135	2.92732	0.00576729	0.284445	-2.22928
ENSG00000079739.17	PGM1	1.95411	2.16048	2.91734	0.00591943	0.28601	-2.27406
ENSG00000092067.7	CEBPE	2.74408	2.47024	2.91421	0.00596792	0.28601	-2.29126
ENSG00000158985.14	CDC42SE2	2.18962	1.5272	2.90548	0.00610515	0.289852	-2.28823
ENSG00000198736.13	MSRB1	2.01209	3.97093	2.89159	0.00632968	0.29773	-2.40164
ENSG00000105223.21	PLD3	2.23207	0.77651	2.88496	0.00643952	0.297896	-2.32448
ENSG00000100003.18	SEC14L2	2.10875	-0.0120145	2.87405	0.00662405	0.303155	-2.34191
ENSG00000141627.14	DYM	2.24141	1.40168	2.86368	0.0068041	0.305841	-2.37961
ENSG00000071246.11	VASH1	2.38392	1.49	2.86208	0.00683229	0.305841	-2.38619
ENSG00000065457.11	ADAT1	2.2857	0.430389	2.86033	0.00686336	0.305841	-2.37464
ENSG00000100030.15	MAPK1	1.94146	2.35616	2.84715	0.00710067	0.313664	-2.43063
ENSG00000133193.13	VCF1	2.10067	2.21979	2.84291	0.00717864	0.313799	-2.44115
ENSG00000118113.12	MMP8	2.65875	-0.0529371	2.84029	0.00722726	0.313799	-2.41634
ENSG00000072506.14	HSD17B10	1.9147	2.82306	2.82783	0.0074625	0.320472	-2.48847
ENSG00000168275.16	COA6	2.65576	1.66899	2.82551	0.00750712	0.320472	-2.47147
ENSG00000101236.17	RNF24	2.03375	2.6706	2.81945	0.00762465	0.322777	-2.50087
ENSG00000197081.16	IGF2R	-1.15703	6.5855	-2.80482	0.00791586	0.332335	-2.84633
ENSG00000112146.17	FBXO9	2.20384	1.97213	2.79395	0.00813876	0.338893	-2.53821
ENSG00000152484.14	USP12	1.90313	1.3426	2.78399	0.00834815	0.339541	-2.54643
ENSG00000111640.15	GAPDH	0.668262	10.3881	2.78179	0.00839508	0.339541	-3.21589
ENSG00000105968.19	H2AZ2	1.38973	4.97732	2.77436	0.00855536	0.339541	-2.75196
ENSG00000135480.17	KRT7	2.83224	0.928484	2.77409	0.00856122	0.339541	-2.56814
ENSG00000122515.16	ZMIZ2	2.18203	1.66811	2.77258	0.00859432	0.339541	-2.58077
ENSG00000171848.16	RRM2	2.35171	0.027175	2.77235	0.00859926	0.339541	-2.5598
ENSG00000105341.19	DMAC2	2.42702	1.89585	2.76533	0.00875412	0.339541	-2.60241
ENSG00000106733.21	NMRK1	2.07635	2.18319	2.76525	0.00875588	0.339541	-2.60623
ENSG00000135829.17	DHX9	2.36784	0.768846	2.7509	0.00908036	0.345345	-2.61182
ENSG00000272398.6	CD24	2.42078	2.73001	2.75067	0.00908571	0.345345	-2.65414
ENSG00000109113.20	RAB34	-2.15323	0.750516	-2.74964	0.00910949	0.345345	-2.60358
ENSG00000104812.15	GYS1	2.33805	-0.0465362	2.74323	0.0092584	0.348253	-2.62113
ENSG00000175711.9	B3GNTL1	2.31276	-0.356721	2.73874	0.00936429	0.348253	-2.62897
ENSG00000156411.10	ATP5MJ	2.06197	1.02322	2.7371	0.00940318	0.348253	-2.64094
ENSG00000069974.17	RAB27A	2.10151	2.92341	2.73222	0.00951978	0.348253	-2.6997
ENSG00000198604.11	BAZ1A	2.18292	1.15841	2.71589	0.00991992	0.359951	-2.69047
ENSG00000166896.9	ATP23	2.4703	1.61699	2.713	0.00999224	0.360004	-2.71109
ENSG00000158825.6	CDA	2.11961	3.93222	2.69835	0.0103669	0.364348	-2.83
ENSG00000131507.11	NDFIP1	2.13656	2.61088	2.69813	0.0103725	0.364348	-2.762
ENSG00000169599.13	NFU1	2.17951	0.974227	2.69709	0.0103997	0.364348	-2.72561
ENSG00000134030.14	CTIF	2.23417	1.11566	2.68945	0.0106009	0.367249	-2.74475
ENSG00000119402.18	FBXW2	2.14276	0.736913	2.68846	0.0106271	0.367249	-2.74072
ENSG00000187840.5	EIF4EBP1	1.83743	2.92054	2.66796	0.0111857	0.381366	-2.83864
ENSG00000213523.12	SRA1	1.95311	3.31547	2.66064	0.0113917	0.385797	-2.87215
ENSG00000145916.19	RMND5B	1.92568	0.395695	2.65307	0.0116084	0.390533	-2.80875
ENSG00000166848.7	TERF2IP	1.96011	2.70336	2.6383	0.0120423	0.399836	-2.8932
ENSG00000140848.17	CPNE2	2.22365	1.45894	2.63514	0.0121369	0.40036	-2.86377
ENSG00000117984.15	CTSD	0.947343	7.08394	2.62567	0.0124249	0.404705	-3.2912
ENSG00000198763.3	MT-ND2	-0.870733	11.7336	-2.62557	0.012428	0.404705	-3.6773
ENSG00000132646.11	PCNA	1.99902	1.82309	2.6224	0.012526	0.4053	-2.89452
ENSG00000040633.13	PHF23	1.76005	0.0980933	2.61589	0.0127288	0.406593	-2.88172
ENSG00000160691.19	SHC1	2.08476	1.48636	2.61332	0.0128101	0.406593	-2.90583
ENSG00000227507.3	LTB	-1.27279	8.00764	-2.60872	0.0129561	0.406593	-3.41503
ENSG00000179750.16	APOBEC3B	2.05759	0.0861127	2.6052	0.0130692	0.406593	-2.90534
ENSG00000170348.9	TMED10	2.1229	0.903963	2.60478	0.0130827	0.406593	-2.91442
ENSG00000167113.11	COQ4	1.95368	3.14973	2.59978	0.0132447	0.406593	-2.99318
ENSG00000085719.13	CPNE3	2.097	0.611255	2.59925	0.0132622	0.406593	-2.92117
ENSG00000139433.11	GLTP	2.04613	1.16049	2.59151	0.013517	0.406593	-2.94762
ENSG00000149761.9	NUDT22	1.84741	3.25708	2.58886	0.0136051	0.406593	-3.02006
ENSG00000198886.2	MT-ND4	-0.744946	14.0099	-2.5877	0.0136442	0.406593	-3.93673
ENSG00000085063.18	CD59	2.10313	0.493628	2.58656	0.0136822	0.406593	-2.94651
ENSG00000132965.10	ALOX5AP	2.23645	1.9074	2.5857	0.0137111	0.406593	-2.97471
ENSG00000117394.24	SLC2A1	2.09133	0.681768	2.58546	0.0137194	0.406593	-2.9514
ENSG00000135698.10	MPHOSPH6	2.03657	-0.441461	2.58531	0.0137242	0.406593	-2.94324
ENSG00000181788.4	SIAH2	1.76889	3.11377	2.58191	0.0138394	0.406593	-3.02733
ENSG00000133835.18	HSD17B4	2.0122	0.61566	2.57576	0.0140495	0.406681	-2.96848
ENSG00000165416.15	SUGT1	2.17745	1.19505	2.57249	0.0141624	0.406681	-2.98561
ENSG00000105220.17	GPI	1.55168	4.45839	2.57215	0.0141742	0.406681	-3.13929
ENSG00000117533.15	VAMP4	1.86248	1.00624	2.56714	0.0143491	0.406681	-2.98874
ENSG00000173762.9	CD7	-2.24072	2.02033	-2.56146	0.0145498	0.406681	-3.00696
ENSG00000132478.10	UNK	-2.08688	1.19871	-2.56111	0.014562	0.406681	-2.99109
ENSG00000160216.21	AGPAT3	2.20282	1.83072	2.55799	0.0146737	0.406681	-3.03338
ENSG00000168887.11	C2orf68	1.78417	2.50345	2.55759	0.014688	0.406681	-3.04894
ENSG00000143612.21	C1orf43	1.7005	3.38969	2.54897	0.0149998	0.409803	-3.10951
ENSG00000185222.10	TCEAL9	2.015	1.59507	2.54884	0.0150046	0.409803	-3.04043
ENSG00000149243.17	KLHL35	2.26578	0.13104	2.54376	0.0151915	0.410772	-3.03078
ENSG00000129235.11	TXNDC17	1.92945	3.27667	2.53811	0.0154017	0.410772	-3.12505
ENSG00000156110.15	ADK	2.06415	0.0717122	2.53697	0.0154444	0.410772	-3.0418
ENSG00000160339.16	FCN2	-2.76168	0.767667	-2.52925	0.0157366	0.41547	-3.057
ENSG00000003436.16	TFPI	-2.08652	1.63746	-2.5263	0.0158499	0.41547	-3.06554
ENSG00000157379.14	DHRS1	2.21073	1.06514	2.52459	0.0159157	0.41547	-3.08213
ENSG00000148730.7	EIF4EBP2	1.71601	2.52411	2.52225	0.0160063	0.41547	-3.12196
ENSG00000177156.11	TALDO1	0.967524	6.95596	2.51643	0.0162334	0.41547	-3.5166
ENSG00000167748.11	KLK1	-2.46049	0.274108	-2.51611	0.0162461	0.41547	-3.08201
ENSG00000161671.17	EMC10	1.67679	2.95745	2.51575	0.0162599	0.41547	-3.15563
ENSG00000102172.16	SMS	1.86506	1.74484	2.51536	0.0162753	0.41547	-3.10975
ENSG00000184574.10	LPAR5	1.959	2.99704	2.51019	0.0164801	0.418594	-3.16925
ENSG00000145287.12	PLAC8	1.0834	5.68848	2.50502	0.0166873	0.421749	-3.41343
ENSG00000112312.10	GMNN	2.07608	-0.224134	2.48962	0.0173185	0.432932	-3.13422
ENSG00000140395.9	SKIC8	2.04125	1.42744	2.48923	0.0173346	0.432932	-3.15613
ENSG00000179348.13	GATA2	1.9248	1.35736	2.48773	0.0173973	0.432932	-3.15897
ENSG00000119650.13	IFT43	2.38468	0.746711	2.48598	0.0174707	0.432932	-3.1567
ENSG00000165525.18	NEMF	-2.26803	1.36967	-2.48315	0.0175899	0.43377	-3.14675
ENSG00000100221.11	JOSD1	1.97268	1.99646	2.48061	0.0176977	0.434321	-3.18737
ENSG00000170873.19	MTSS1	1.9624	1.74438	2.47831	0.0177957	0.434626	-3.18414
ENSG00000117335.21	CD46	1.84485	0.00236532	2.4752	0.0179289	0.435784	-3.16229
ENSG00000003402.21	CFLAR	1.48302	4.36428	2.46872	0.0182097	0.438631	-3.34794
ENSG00000214655.11	ZSWIM8	1.83758	-0.0721817	2.46851	0.0182187	0.438631	-3.17496
ENSG00000081870.12	IFT25	1.86644	1.48061	2.46363	0.018433	0.43981	-3.20443
ENSG00000054611.14	TBC1D22A	1.65523	2.72771	2.46345	0.0184409	0.43981	-3.24763
ENSG00000017483.16	SLC38A5	1.79412	1.39706	2.4609	0.0185537	0.440139	-3.20777
ENSG00000170421.13	KRT8	2.02338	2.44129	2.45504	0.0188154	0.442511	-3.25568
ENSG00000158042.9	MRPL17	1.58911	2.52173	2.44618	0.0192176	0.445674	-3.27115
ENSG00000109919.10	MTCH2	1.87971	1.50681	2.44569	0.0192401	0.445674	-3.24017
ENSG00000127527.15	EPS15L1	1.77284	2.40988	2.44372	0.0193307	0.445674	-3.27483
ENSG00000073803.14	MAP3K13	2.06406	0.784909	2.4413	0.0194426	0.445674	-3.23666
ENSG00000165629.20	ATP5F1C	1.58868	2.78554	2.43986	0.0195091	0.445674	-3.29666
ENSG00000123200.17	ZC3H13	-1.94879	0.821722	-2.43868	0.019564	0.445674	-3.22922
ENSG00000174175.17	SELP	1.61731	4.55717	2.43155	0.0198989	0.451094	-3.4401
ENSG00000012124.17	CD22	-2.1785	1.70173	-2.42551	0.0201865	0.451094	-3.26589
ENSG00000013810.21	TACC3	1.5919	3.97597	2.42533	0.0201948	0.451094	-3.40232
ENSG00000164104.12	HMGB2	1.43359	4.19553	2.42483	0.0202191	0.451094	-3.42639
ENSG00000197183.15	NOL4L	1.86038	1.30803	2.42427	0.0202459	0.451094	-3.28056
ENSG00000197415.12	VEPH1	1.76855	2.34239	2.41767	0.0205651	0.456204	-3.32143
ENSG00000140830.10	TXNL4B	1.7544	1.64883	2.411	0.0208926	0.458758	-3.31076
ENSG00000143870.13	PDIA6	1.88685	0.487248	2.40732	0.0210749	0.458758	-3.29819
ENSG00000122359.18	ANXA11	1.26277	5.28142	2.40688	0.0210971	0.458758	-3.56754
ENSG00000134333.15	LDHA	1.81727	3.45282	2.40557	0.0211627	0.458758	-3.40465
ENSG00000054148.18	PHPT1	1.60718	3.56142	2.40148	0.0213681	0.458758	-3.42057
ENSG00000122971.9	ACADS	1.95803	-0.264473	2.40142	0.0213707	0.458758	-3.30417
ENSG00000090382.7	LYZ	1.34694	7.02625	2.40098	0.0213931	0.458758	-3.76194
ENSG00000071553.18	ATP6AP1	1.81596	2.58647	2.39707	0.0215913	0.458758	-3.37324
ENSG00000119950.21	MXI1	1.83578	1.41412	2.39643	0.0216241	0.458758	-3.33402
ENSG00000100883.13	SRP54	1.95049	-0.502193	2.39622	0.0216347	0.458758	-3.31402
ENSG00000150316.12	CWC15	1.74751	1.54626	2.39546	0.0216736	0.458758	-3.3391
ENSG00000136167.15	LCP1	1.35452	4.35401	2.38628	0.0221473	0.464387	-3.51866
ENSG00000133030.22	MPRIP	1.91231	1.36835	2.38462	0.0222338	0.464387	-3.35766
ENSG00000154582.18	ELOC	1.46366	3.03495	2.38331	0.0223028	0.464387	-3.42055
ENSG00000119185.13	ITGB1BP1	1.46381	3.11527	2.38044	0.0224535	0.464387	-3.43145
ENSG00000257103.9	LSM14A	1.88947	1.77287	2.37979	0.0224881	0.464387	-3.3785
ENSG00000136048.14	DRAM1	1.94821	1.83469	2.37067	0.0229744	0.467606	-3.39887
ENSG00000103275.22	UBE2I	1.42644	3.72894	2.36543	0.0232581	0.467606	-3.50493
ENSG00000166557.14	TMED3	1.56114	3.82723	2.36245	0.0234208	0.467606	-3.51622
ENSG00000206053.13	JPT2	1.73637	1.09764	2.35934	0.0235919	0.467606	-3.39933
ENSG00000167100.15	SAMD14	1.30835	5.83906	2.35888	0.0236173	0.467606	-3.72292
ENSG00000100162.16	CENPM	1.99846	1.18678	2.35856	0.023635	0.467606	-3.40378
ENSG00000140368.14	PSTPIP1	1.84844	2.81302	2.35643	0.023753	0.467606	-3.46482
ENSG00000140854.13	KATNB1	1.60009	1.62294	2.35545	0.0238077	0.467606	-3.41566
ENSG00000165948.11	IFI27L1	1.68673	3.695	2.35507	0.0238287	0.467606	-3.52189
ENSG00000108828.16	VAT1	1.86149	1.1673	2.35307	0.0239403	0.467606	-3.41312
ENSG00000063176.16	SPHK2	1.93524	0.0314838	2.3526	0.0239665	0.467606	-3.3985
ENSG00000160131.14	VMA21	1.48399	3.06431	2.35236	0.0239803	0.467606	-3.48374
ENSG00000076043.11	REXO2	1.92808	1.58087	2.35202	0.0239993	0.467606	-3.426
ENSG00000103184.12	SEC14L5	1.92155	1.57533	2.35137	0.0240358	0.467606	-3.42605
ENSG00000144401.14	METTL21A	1.87805	1.0321	2.34788	0.0242319	0.467606	-3.41916
ENSG00000120899.18	PTK2B	1.73524	1.72881	2.34587	0.0243462	0.467606	-3.43906
ENSG00000184009.13	ACTG1	0.747712	9.40328	2.34504	0.0243929	0.467606	-4.09773
ENSG00000019582.17	CD74	-0.799537	7.83198	-2.34174	0.0245814	0.46945	-3.97189
ENSG00000177697.19	CD151	0.853956	8.57824	2.33748	0.0248264	0.472298	-4.04317
ENSG00000102144.15	PGK1	1.13213	5.19793	2.32915	0.0253116	0.472298	-3.71762
ENSG00000197324.9	LRP10	1.79161	4.39746	2.32813	0.025372	0.472298	-3.62383
ENSG00000101335.10	MYL9	0.915668	10.4716	2.32466	0.0255768	0.472298	-4.22664
ENSG00000118855.21	MFSD1	1.21472	5.07463	2.32436	0.0255946	0.472298	-3.7147
ENSG00000141179.14	PCTP	1.78144	0.321941	2.3238	0.025628	0.472298	-3.45439
ENSG00000187266.14	EPOR	1.89763	1.60002	2.32061	0.0258184	0.472298	-3.48534
ENSG00000132024.18	CC2D1A	1.87416	-0.523053	2.32054	0.0258224	0.472298	-3.4569
ENSG00000147813.16	NAPRT	1.52352	3.31803	2.32034	0.0258343	0.472298	-3.56208
ENSG00000134748.13	PRPF38A	1.86358	0.388282	2.31751	0.0260043	0.472298	-3.46753
ENSG00000100079.7	LGALS2	-2.01805	2.85751	-2.31683	0.0260453	0.472298	-3.51896
ENSG00000140307.11	GTF2A2	1.6579	3.88938	2.31437	0.026194	0.472298	-3.61848
ENSG00000117118.12	SDHB	1.58072	3.94991	2.31383	0.0262268	0.472298	-3.62547
ENSG00000172301.11	COPRS	1.67719	1.66134	2.31181	0.0263499	0.472298	-3.50136
ENSG00000158578.21	ALAS2	1.573	4.76594	2.31162	0.0263616	0.472298	-3.70819
ENSG00000203667.10	COX20	1.2569	3.4792	2.30949	0.0264915	0.472298	-3.59456
ENSG00000007541.17	PIGQ	1.77616	-0.556766	2.3094	0.026497	0.472298	-3.47751
ENSG00000079246.16	XRCC5	1.44339	2.36774	2.30247	0.0269245	0.47824	-3.54148
ENSG00000140479.18	PCSK6	1.46659	4.47905	2.29766	0.0272248	0.479202	-3.69971
ENSG00000104388.15	RAB2A	1.91695	1.41442	2.29745	0.0272384	0.479202	-3.52535
ENSG00000100242.16	SUN2	1.52111	0.539098	2.29708	0.0272617	0.479202	-3.50386
ENSG00000167613.16	LAIR1	2.094	1.2943	2.29479	0.0274055	0.480069	-3.53052
ENSG00000008130.15	NADK	2.00325	0.353147	2.29054	0.027675	0.483124	-3.51919
ENSG00000076685.19	NT5C2	1.9903	1.81438	2.28517	0.0280194	0.484144	-3.55943
ENSG00000079462.8	PAFAH1B3	1.91674	2.036	2.28357	0.0281222	0.484274	-3.57138
ENSG00000078596.11	ITM2A	1.72119	3.09537	2.27971	0.0283728	0.484976	-3.62721
ENSG00000107745.20	MICU1	1.72802	3.16884	2.27817	0.0284732	0.484976	-3.63394
ENSG00000055163.21	CYFIP2	1.7442	2.34087	2.27663	0.0285738	0.484976	-3.59306
ENSG00000112799.9	LY86	-2.14212	1.75412	-2.2766	0.0285758	0.484976	-3.55064
ENSG00000188677.15	PARVB	1.02684	6.91498	2.27562	0.0286403	0.484976	-4.00973
ENSG00000145782.13	ATG12	1.8581	1.14733	2.26626	0.029261	0.490581	-3.57457
ENSG00000115523.17	GNLY	-1.10573	6.55718	-2.26203	0.0295452	0.491096	-4.01098
ENSG00000125910.6	S1PR4	1.64397	3.09864	2.25948	0.0297179	0.491096	-3.66612
ENSG00000173083.16	HPSE	1.88831	0.719412	2.25779	0.0298329	0.491096	-3.58185
ENSG00000074800.16	ENO1	0.768924	6.94239	2.25725	0.02987	0.491096	-4.05472
ENSG00000204371.12	EHMT2	1.76918	0.345588	2.25636	0.0299308	0.491096	-3.57949
ENSG00000145882.11	PCYOX1L	1.8246	0.0972291	2.25284	0.0301718	0.491096	-3.58363
ENSG00000116560.12	SFPQ	1.86812	1.48911	2.25191	0.030236	0.491096	-3.61011
ENSG00000135446.17	CDK4	1.66308	2.09026	2.25007	0.0303632	0.491096	-3.62893
ENSG00000110108.11	TMEM109	1.59844	0.806018	2.2485	0.0304717	0.491096	-3.59854
ENSG00000004866.22	ST7	1.61302	2.90965	2.24731	0.0305548	0.491096	-3.67775
ENSG00000134900.13	TPP2	1.67986	2.24215	2.24644	0.0306154	0.491096	-3.64445
ENSG00000120438.12	TCP1	1.54717	1.94002	2.2449	0.0307229	0.491096	-3.63165
ENSG00000111144.10	LTA4H	2.0409	2.4188	2.24464	0.0307412	0.491096	-3.66102
ENSG00000196954.14	CASP4	1.21588	4.45764	2.24201	0.0309256	0.491096	-3.81304
ENSG00000197006.15	METTL9	1.42618	3.56926	2.24186	0.0309364	0.491096	-3.73109
ENSG00000105486.15	LIG1	1.84595	1.12788	2.24176	0.0309428	0.491096	-3.61917
ENSG00000100365.16	NCF4	1.35659	4.11581	2.24124	0.0309795	0.491096	-3.78122
ENSG00000171421.13	MRPL36	1.69995	3.0461	2.23767	0.0312322	0.491096	-3.70213
ENSG00000184207.9	PGP	1.60852	2.52041	2.23438	0.0314665	0.491096	-3.67955
ENSG00000105248.16	YJU2	-2.02808	0.60115	-2.23253	0.0315986	0.491096	-3.61677
ENSG00000135940.7	COX5B	1.01884	5.86802	2.22971	0.031802	0.491096	-3.99333
ENSG00000102743.16	SLC25A15	1.75641	0.497252	2.22939	0.0318245	0.491096	-3.63037
ENSG00000197061.5	H4C3	1.6603	3.75009	2.22837	0.0318983	0.491096	-3.77144
ENSG00000143545.10	RAB13	0.832589	6.12984	2.22725	0.0319795	0.491096	-4.02936
ENSG00000198786.2	MT-ND5	-0.620954	13.1275	-2.22444	0.0321835	0.491096	-4.63991
ENSG00000169727.14	GPS1	1.67188	2.6392	2.22378	0.0322318	0.491096	-3.70735
ENSG00000151148.14	UBE3B	1.91232	1.32338	2.22152	0.0323976	0.491096	-3.66266
ENSG00000206503.15	HLA-A	0.845002	8.9508	2.22035	0.0324832	0.491096	-4.31136
ENSG00000036257.14	CUL3	1.58924	-0.368147	2.22016	0.0324971	0.491096	-3.64021
ENSG00000164087.8	POC1A	1.76487	-0.18504	2.21888	0.0325913	0.491096	-3.64365
ENSG00000130032.17	PRRG3	-1.13035	3.89041	-2.21658	0.0327615	0.491096	-3.80182
ENSG00000116670.17	MAD2L2	1.93959	1.28375	2.21607	0.0327991	0.491096	-3.6752
ENSG00000143811.20	PYCR2	1.30465	5.90615	2.21368	0.0329765	0.491096	-4.01411
ENSG00000008394.13	MGST1	1.8632	0.347809	2.21283	0.0330398	0.491096	-3.65826
ENSG00000152234.16	ATP5F1A	1.28753	3.9173	2.21254	0.033062	0.491096	-3.81709
ENSG00000111348.9	ARHGDIB	0.730863	9.70811	2.20981	0.0332659	0.492685	-4.39651
ENSG00000051382.10	PIK3CB	1.7949	0.785045	2.20531	0.0336057	0.494105	-3.67933
ENSG00000087470.21	DNM1L	1.61455	2.21728	2.20482	0.0336427	0.494105	-3.72411
ENSG00000124733.5	MEA1	0.856511	6.33015	2.20374	0.0337246	0.494105	-4.09197
ENSG00000159496.15	RGL4	2.44375	2.9019	2.20339	0.0337509	0.494105	-3.76129
ENSG00000116221.15	MRPL37	1.57056	3.10679	2.20081	0.033948	0.495563	-3.77514
ENSG00000198804.2	MT-CO1	-0.655097	12.8804	-2.19794	0.0341682	0.497348	-4.6735
ENSG00000221869.5	CEBPD	1.46591	3.22473	2.19384	0.0344841	0.499162	-3.79368
ENSG00000196230.14	TUBB	1.06904	5.00541	2.19273	0.0345703	0.499162	-3.96684
ENSG00000159842.16	ABR	1.57959	1.26651	2.1877	0.034963	0.499162	-3.71769
ENSG00000172354.10	GNB2	0.981273	5.25946	2.18751	0.0349782	0.499162	-4.00674
ENSG00000106615.10	RHEB	1.48772	2.8519	2.1864	0.0350657	0.499162	-3.7858
ENSG00000155926.14	SLA	1.81981	0.521589	2.18557	0.0351307	0.499162	-3.7101
ENSG00000105205.7	CLC	2.27196	1.96677	2.18478	0.0351932	0.499162	-3.74786
ENSG00000152240.13	HAUS1	1.74142	0.142607	2.18358	0.035288	0.499162	-3.70846
ENSG00000170271.11	FAXDC2	1.32511	6.47023	2.18312	0.0353241	0.499162	-4.13609
ENSG00000099785.11	MARCHF2	0.919244	7.41341	2.1818	0.0354288	0.499162	-4.24698
ENSG00000095139.15	ARCN1	1.62701	0.751584	2.17888	0.0356616	0.499162	-3.72276
ENSG00000134352.21	IL6ST	1.65133	0.887685	2.17803	0.0357297	0.499162	-3.72746
ENSG00000112304.11	ACOT13	1.97572	1.50097	2.1775	0.0357721	0.499162	-3.74675
ENSG00000104964.15	TLE5	-0.733952	7.75248	-2.17528	0.0359504	0.499162	-4.29693
ENSG00000157778.9	PSMG3	1.47861	2.50313	2.17454	0.0360096	0.499162	-3.78399
ENSG00000170458.15	CD14	1.66014	0.744206	2.17266	0.0361617	0.499162	-3.73502
ENSG00000126883.19	NUP214	1.32088	3.66078	2.17158	0.0362486	0.499162	-3.8707
ENSG00000137198.10	GMPR	1.28436	5.79898	2.16756	0.0365759	0.499162	-4.09113
ENSG00000022277.13	RTF2	1.33126	3.68419	2.16605	0.0366995	0.499162	-3.88248
ENSG00000185527.12	PDE6G	-1.86709	0.65241	-2.16537	0.0367549	0.499162	-3.7355
ENSG00000168303.9	MPLKIP	1.41899	2.87101	2.16511	0.0367765	0.499162	-3.82258
ENSG00000170871.12	KIAA0232	1.58104	0.450516	2.16387	0.0368784	0.499162	-3.74575
ENSG00000123472.13	ATPAF1	1.82469	1.84099	2.16379	0.0368849	0.499162	-3.78015
ENSG00000073050.12	XRCC1	1.77935	2.15953	2.163	0.0369497	0.499162	-3.79549
ENSG00000131408.15	NR1H2	1.62092	3.26649	2.16185	0.0370446	0.499162	-3.8576
ENSG00000185896.11	LAMP1	1.32528	3.39002	2.15915	0.0372688	0.499162	-3.87147
ENSG00000197386.14	HTT	1.67678	2.45955	2.1584	0.0373307	0.499162	-3.81586
ENSG00000126581.13	BECN1	1.65957	3.16971	2.1579	0.0373722	0.499162	-3.85839
ENSG00000142347.21	MYO1F	1.5288	2.37309	2.15749	0.0374064	0.499162	-3.80942
ENSG00000214078.13	CPNE1	1.53225	2.84596	2.15376	0.037718	0.499162	-3.84171
ENSG00000134779.15	TPGS2	1.53392	3.42599	2.15294	0.0377873	0.499162	-3.88569
ENSG00000103175.11	WFDC1	2.13292	1.73158	2.15195	0.0378709	0.499162	-3.8015
ENSG00000139579.13	NABP2	1.59726	2.57214	2.15097	0.0379532	0.499162	-3.83134
ENSG00000185721.14	DRG1	1.74226	0.031076	2.15058	0.0379857	0.499162	-3.7669
ENSG00000144381.18	HSPD1	1.4808	0.979182	2.15032	0.0380081	0.499162	-3.77512
ENSG00000104490.18	NCALD	-1.15044	3.31489	-2.14983	0.0380495	0.499162	-3.86847
ENSG00000167105.8	TMEM92	1.62225	-0.621848	2.14687	0.0383001	0.499162	-3.77198
ENSG00000197226.13	TBC1D9B	1.66087	1.98794	2.14391	0.0385535	0.499162	-3.82041
ENSG00000231389.8	HLA-DPA1	-0.880792	6.7961	-2.14326	0.0386088	0.499162	-4.26752
ENSG00000147454.14	SLC25A37	1.02348	6.07698	2.1425	0.0386742	0.499162	-4.1856
ENSG00000120896.14	SORBS3	-1.8141	1.30714	-2.14217	0.0387023	0.499162	-3.77919
ENSG00000152229.18	PSTPIP2	1.59223	2.71857	2.13974	0.0389114	0.499162	-3.86118
ENSG00000119333.12	DYNC2I2	1.76509	1.16973	2.13911	0.0389659	0.499162	-3.80437
ENSG00000140682.19	TGFB1I1	1.15033	4.88557	2.13888	0.038986	0.499162	-4.05254
ENSG00000182979.18	MTA1	1.73487	0.802048	2.13804	0.0390579	0.499162	-3.79822
ENSG00000139233.7	LLPH	1.87133	0.332274	2.13774	0.0390844	0.499162	-3.79294
ENSG00000197157.11	SND1	1.69673	1.27744	2.13636	0.0392041	0.499162	-3.81079
ENSG00000156504.17	PABIR2	1.46052	2.87383	2.13522	0.0393028	0.499162	-3.87979
ENSG00000173821.20	RNF213	-1.72109	0.410832	-2.13305	0.039492	0.499162	-3.79295
ENSG00000065809.14	FAM107B	1.83126	1.77558	2.13305	0.0394924	0.499162	-3.83108
ENSG00000138031.15	ADCY3	1.58296	1.41355	2.13295	0.0395006	0.499162	-3.82007
ENSG00000107521.21	HPS1	1.09744	3.99852	2.13049	0.0397162	0.499402	-3.97736
ENSG00000135090.14	TAOK3	1.74653	2.21891	2.12657	0.0400626	0.501276	-3.85998
ENSG00000140374.17	ETFA	1.2336	5.3171	2.12149	0.0405143	0.505683	-4.12835
ENSG00000122679.8	RAMP3	-1.94348	1.66557	-2.11979	0.0406663	0.506336	-3.8274
ENSG00000198520.12	ARMH1	1.79021	1.7497	2.11737	0.0408838	0.506756	-3.85838
ENSG00000105185.12	PDCD5	1.64093	3.20391	2.1172	0.0408996	0.506756	-3.93466
ENSG00000101367.9	MAPRE1	1.32008	3.14007	2.11585	0.0410209	0.507023	-3.9301
ENSG00000119403.15	PHF19	1.66263	3.63477	2.11366	0.0412196	0.508167	-3.97459
ENSG00000102225.17	CDK16	1.65366	2.98388	2.11153	0.0414136	0.508167	-3.92891
ENSG00000166831.9	RBPMS2	1.44809	4.1574	2.10511	0.0420023	0.50925	-4.0361
ENSG00000144283.23	PKP4	1.72911	1.12771	2.10473	0.0420371	0.50925	-3.8648
ENSG00000065057.9	NTHL1	1.67697	1.38062	2.10333	0.0421667	0.50925	-3.87309
ENSG00000118960.13	HS1BP3	1.48482	2.08839	2.10237	0.042256	0.50925	-3.89894
ENSG00000115271.11	GCA	1.42728	3.51593	2.10182	0.0423063	0.50925	-3.9852
ENSG00000100241.22	SBF1	-1.74861	0.502822	-2.10105	0.0423785	0.50925	-3.84822
ENSG00000119862.13	LGALSL	1.45656	3.79236	2.10035	0.0424437	0.50925	-4.01079
ENSG00000103642.12	LACTB	1.76328	-0.0813158	2.09955	0.0425181	0.50925	-3.85545
ENSG00000244734.4	HBB	0.749863	13.9955	2.09791	0.0426714	0.50925	-4.95572
ENSG00000125447.18	GGA3	1.47093	-0.372607	2.09755	0.0427048	0.50925	-3.85678
ENSG00000106266.11	SNX8	1.78721	0.530841	2.09467	0.0429751	0.510833	-3.86973
ENSG00000112062.13	MAPK14	1.78689	1.62096	2.09273	0.0431583	0.510833	-3.89875
ENSG00000108039.18	XPNPEP1	1.41759	2.84645	2.09172	0.0432542	0.510833	-3.9552
ENSG00000124214.21	STAU1	1.59903	1.09709	2.0916	0.0432649	0.510833	-3.88199
ENSG00000156206.14	CFAP161	1.38428	3.41358	2.09081	0.0433404	0.510833	-3.99685
ENSG00000142657.21	PGD	0.862067	5.64642	2.08953	0.0434619	0.511079	-4.23399
ENSG00000196415.10	PRTN3	2.08091	1.73952	2.08547	0.0438492	0.513136	-3.92063
ENSG00000106077.19	ABHD11	1.57884	1.77814	2.08333	0.044055	0.513136	-3.92101
ENSG00000105323.18	HNRNPUL1	1.60079	2.37288	2.08243	0.0441418	0.513136	-3.94576
ENSG00000175662.19	TOM1L2	1.64194	0.92249	2.08009	0.0443677	0.513834	-3.90012
ENSG00000135821.20	GLUL	1.2924	3.8675	2.07916	0.0444575	0.513834	-4.05503
ENSG00000100897.18	DCAF11	1.86029	0.819212	2.07866	0.0445064	0.513834	-3.90316
ENSG00000143761.17	ARF1	0.888543	7.16454	2.07612	0.044753	0.513834	-4.4199
ENSG00000119421.7	NDUFA8	1.35425	2.42687	2.07476	0.0448865	0.513834	-3.95994
ENSG00000162645.13	GBP2	1.68294	1.6013	2.07404	0.0449567	0.513834	-3.92977
ENSG00000105127.10	AKAP8	1.73131	-0.278925	2.07349	0.0450111	0.513834	-3.89907
ENSG00000166012.17	TAF1D	1.48244	2.28206	2.07162	0.0451948	0.514775	-3.96054
ENSG00000100567.13	PSMA3	1.88588	1.13433	2.07042	0.0453132	0.514969	-3.92635
ENSG00000130638.18	ATXN10	1.59358	-0.193971	2.06532	0.045818	0.518888	-3.9126
ENSG00000100991.12	TRPC4AP	1.75024	0.753694	2.06281	0.0460691	0.518888	-3.92899
ENSG00000102760.13	RGCC	1.10807	4.7841	2.0621	0.0461404	0.518888	-4.18545
ENSG00000156127.8	BATF	1.50205	2.8781	2.0603	0.0463205	0.518888	-4.01247
ENSG00000168309.18	FAM107A	-1.15058	4.21067	-2.05929	0.0464224	0.518888	-4.12658
ENSG00000133063.16	CHIT1	1.66761	-0.475488	2.0582	0.0465327	0.518888	-3.92526
ENSG00000154978.13	VOPP1	1.38045	0.439697	2.05652	0.0467022	0.518888	-3.93037
ENSG00000137177.20	KIF13A	1.57908	0.439164	2.05592	0.0467631	0.518888	-3.93295
ENSG00000119335.18	SET	1.59312	1.48987	2.05445	0.0469125	0.518888	-3.95864
ENSG00000015676.18	NUDCD3	1.76351	0.68782	2.05388	0.0469698	0.518888	-3.94405
ENSG00000136240.10	KDELR2	1.58675	1.6394	2.05166	0.0471969	0.518888	-3.9673
ENSG00000173786.17	CNP	1.56431	0.483988	2.04885	0.0474851	0.518888	-3.94536
ENSG00000244187.8	TMEM141	1.07691	3.75606	2.04744	0.0476298	0.518888	-4.10477
ENSG00000116871.16	MAP7D1	-1.62704	1.36877	-2.04668	0.0477086	0.518888	-3.94497
ENSG00000105369.10	CD79A	-1.52709	2.41759	-2.04637	0.0477401	0.518888	-3.98385
ENSG00000115317.13	HTRA2	1.47232	3.02469	2.04479	0.0479034	0.518888	-4.04884
ENSG00000103005.13	USB1	1.42065	1.38773	2.04407	0.047978	0.518888	-3.97063
ENSG00000138468.16	SENP7	-1.44055	1.81834	-2.04306	0.048083	0.518888	-3.96299
ENSG00000103187.8	COTL1	0.662446	7.41906	2.04159	0.048236	0.518888	-4.5137
ENSG00000178057.15	NDUFAF3	0.739934	9.24201	2.04017	0.0483846	0.518888	-4.6821
ENSG00000168675.19	LDLRAD4	1.76006	1.32496	2.0369	0.0487268	0.518888	-3.9863
ENSG00000149476.16	TKFC	1.7585	2.37783	2.03689	0.0487278	0.518888	-4.02961
ENSG00000073792.16	IGF2BP2	1.58613	1.87752	2.03594	0.0488274	0.518888	-4.00417
ENSG00000168918.14	INPP5D	-1.62011	1.99803	-2.03539	0.048886	0.518888	-3.9824
ENSG00000087152.16	ATXN7L3	1.27001	1.65313	2.03403	0.0490295	0.518888	-3.99372
ENSG00000184432.11	COPB2	1.69195	-0.104479	2.03401	0.0490318	0.518888	-3.96642
ENSG00000249992.2	TMEM158	1.39041	5.88201	2.03323	0.0491137	0.518888	-4.34271
ENSG00000135272.13	MDFIC	1.78151	-0.0406381	2.03313	0.0491248	0.518888	-3.96912
ENSG00000113312.12	TTC1	1.43945	1.59936	2.03199	0.0492454	0.518888	-3.99763
ENSG00000104918.8	RETN	2.25504	2.19132	2.03177	0.0492689	0.518888	-4.02869
ENSG00000148498.17	PARD3	1.74654	1.70723	2.03147	0.0493002	0.518888	-4.01177
ENSG00000136271.11	DDX56	1.82884	0.919621	2.02791	0.0496793	0.518888	-3.99471
ENSG00000173890.17	GPR160	1.97416	1.2074	2.02652	0.0498285	0.518888	-4.00215
ENSG00000070540.13	WIPI1	1.25154	3.14398	2.02465	0.0500291	0.518888	-4.09154
ENSG00000130175.10	PRKCSH	1.54722	1.84583	2.02334	0.050171	0.518888	-4.02959
ENSG00000012223.13	LTF	1.95637	1.70544	2.02258	0.0502522	0.518888	-4.02595
ENSG00000114021.12	NIT2	1.6072	0.190057	2.02199	0.0503162	0.518888	-3.98844
ENSG00000130119.17	GNL3L	1.44599	2.62809	2.02028	0.050501	0.518888	-4.06557
ENSG00000171608.18	PIK3CD	1.50926	1.10477	2.01943	0.0505939	0.518888	-4.00623
ENSG00000171161.13	ZNF672	1.49199	2.58532	2.0181	0.0507382	0.518888	-4.06731
ENSG00000127054.22	INTS11	1.70708	1.96169	2.01759	0.0507942	0.518888	-4.04505
ENSG00000140853.17	NLRC5	1.64036	1.09745	2.0166	0.0509023	0.518888	-4.01202
ENSG00000123609.11	NMI	1.45188	1.60904	2.01413	0.0511724	0.518888	-4.02595
ENSG00000027869.13	SH2D2A	1.53181	1.60393	2.01394	0.0511932	0.518888	-4.03016
ENSG00000136404.16	TM6SF1	-1.5119	2.59968	-2.01378	0.051211	0.518888	-4.05062
ENSG00000177981.11	ASB8	1.17498	3.68393	2.01162	0.051448	0.518888	-4.1599
ENSG00000117318.9	ID3	-1.21873	2.94621	-2.01108	0.0515073	0.518888	-4.08152
ENSG00000011275.19	RNF216	1.4205	3.10613	2.01105	0.0515107	0.518888	-4.11301
ENSG00000182512.5	GLRX5	1.00068	4.90718	2.00962	0.0516693	0.518888	-4.29445
ENSG00000125354.24	SEPTIN6	0.932233	5.83803	2.00924	0.0517112	0.518888	-4.39783
ENSG00000214046.9	SMIM7	1.47173	2.93202	2.00897	0.0517407	0.518888	-4.10684
ENSG00000104980.8	TIMM44	1.64165	-0.0233592	2.00864	0.0517777	0.518888	-4.01085
ENSG00000069345.12	DNAJA2	1.75618	0.285682	2.00828	0.051817	0.518888	-4.01383
ENSG00000110931.19	CAMKK2	1.6362	0.116918	2.00743	0.0519118	0.518888	-4.01262
ENSG00000125871.14	MGME1	1.46086	1.73583	2.00742	0.0519133	0.518888	-4.04471
ENSG00000122218.17	COPA	1.42661	2.82083	2.00656	0.052009	0.518888	-4.09977
ENSG00000115685.15	PPP1R7	1.6833	2.10734	2.0058	0.052093	0.518888	-4.06482
ENSG00000141428.17	C18orf21	1.75661	0.464696	2.00392	0.0523025	0.51944	-4.0242
ENSG00000122862.6	SRGN	0.902424	7.82369	2.00347	0.052353	0.51944	-4.62109
ENSG00000173801.17	JUP	1.76357	0.103267	2.00143	0.0525817	0.520692	-4.02363
ENSG00000142694.7	EVA1B	-0.880192	5.26463	-1.99873	0.0528861	0.521673	-4.3636
ENSG00000172315.6	TP53RK	1.73403	0.129827	1.99662	0.0531246	0.52301	-4.03153
ENSG00000187837.5	H1-2	0.818426	7.56457	1.99557	0.0532434	0.523127	-4.61087
ENSG00000105327.18	BBC3	1.81049	1.59853	1.9947	0.0533425	0.523127	-4.07231
ENSG00000234745.14	HLA-B	0.797947	10.1732	1.9936	0.0534683	0.52335	-4.8459
ENSG00000133401.16	PDZD2	1.56893	1.01906	1.99161	0.0536953	0.523485	-4.05151
ENSG00000140632.17	GLYR1	1.58846	2.1297	1.98775	0.0541384	0.524563	-4.09385
ENSG00000162614.19	NEXN	1.25714	5.29675	1.98738	0.0541808	0.524563	-4.37086
ENSG00000148660.22	CAMK2G	-1.61923	0.7422	-1.98711	0.0542117	0.524563	-4.03972
ENSG00000172426.16	RSPH9	1.39136	1.8977	1.98167	0.0548425	0.527562	-4.09629
ENSG00000170100.14	ZNF778	1.21144	3.27547	1.98037	0.0549944	0.527562	-4.17849
ENSG00000023909.10	GCLM	1.5071	2.70609	1.98021	0.0550135	0.527562	-4.14115
ENSG00000198089.16	SFI1	1.60484	1.1915	1.97997	0.0550409	0.527562	-4.07739
ENSG00000064115.11	TM7SF3	1.62584	1.38019	1.9786	0.0552013	0.528103	-4.08282
ENSG00000116260.17	QSOX1	1.55717	1.23505	1.97699	0.0553904	0.528915	-4.07874
ENSG00000109572.16	CLCN3	1.73264	1.85097	1.97467	0.0556634	0.529446	-4.10663
ENSG00000047249.18	ATP6V1H	1.71957	0.506513	1.97396	0.0557472	0.529446	-4.07486
ENSG00000170445.16	HARS1	1.76085	0.179077	1.97387	0.0557586	0.529446	-4.06989
ENSG00000196396.10	PTPN1	1.53694	0.732668	1.96811	0.0564422	0.534937	-4.08418
ENSG00000106976.22	DNM1	1.55322	1.70676	1.96633	0.056655	0.535954	-4.11293
ENSG00000115128.7	SF3B6	1.57488	1.79812	1.96477	0.0568431	0.536734	-4.11938
ENSG00000172586.8	CHCHD1	1.39815	3.68752	1.96024	0.0573891	0.540885	-4.24896
ENSG00000100445.18	SDR39U1	1.37861	2.89732	1.95777	0.0576888	0.542702	-4.18649
ENSG00000183401.12	CCDC159	1.70501	1.32	1.95551	0.0579645	0.543314	-4.12406
ENSG00000090470.15	PDCD7	-1.70011	1.15487	-1.95549	0.0579677	0.543314	-4.09395
ENSG00000106153.14	CHCHD2	0.697222	6.85458	1.94636	0.0590929	0.552839	-4.62779
ENSG00000101220.18	ADISSP	1.27722	4.04957	1.94488	0.059277	0.553542	-4.31337
ENSG00000134201.12	GSTM5	1.60226	2.32473	1.94297	0.0595157	0.553961	-4.18385
ENSG00000163964.18	PIGX	1.57489	0.44685	1.94214	0.0596187	0.553961	-4.12299
ENSG00000130725.8	UBE2M	1.29075	2.3825	1.94058	0.0598148	0.553961	-4.18523
ENSG00000174903.16	RAB1B	0.706095	6.98827	1.94017	0.0598668	0.553961	-4.65294
ENSG00000126088.14	UROD	1.48402	3.63596	1.93986	0.059905	0.553961	-4.27881
ENSG00000130222.11	GADD45G	1.73951	0.890994	1.9393	0.059976	0.553961	-4.13714
ENSG00000120265.21	PCMT1	1.10444	3.33124	1.93533	0.0604767	0.55548	-4.25912
ENSG00000185420.19	SMYD3	1.52558	1.66933	1.93384	0.0606659	0.55548	-4.1629
ENSG00000133169.6	BEX1	1.77454	0.723723	1.93275	0.0608046	0.55548	-4.14398
ENSG00000261236.8	BOP1	-1.63159	0.182288	-1.93101	0.0610272	0.55548	-4.13455
ENSG00000066044.15	ELAVL1	1.53343	1.2868	1.92873	0.0613188	0.55548	-4.16169
ENSG00000162367.12	TAL1	0.876603	7.40472	1.9274	0.0614904	0.55548	-4.71451
ENSG00000103404.15	USP31	1.49071	0.63192	1.92643	0.0616148	0.55548	-4.15103
ENSG00000119772.19	DNMT3A	-0.977293	3.85068	-1.92623	0.0616409	0.55548	-4.31878
ENSG00000179833.4	SERTAD2	1.46037	-0.284544	1.92573	0.0617052	0.55548	-4.14433
ENSG00000184205.14	TSPYL2	1.57414	1.28742	1.92554	0.0617298	0.55548	-4.16607
ENSG00000169398.20	PTK2	1.32795	2.24775	1.92489	0.0618137	0.55548	-4.20354
ENSG00000064601.21	CTSA	0.677714	10.096	1.92356	0.0619855	0.55548	-4.96593
ENSG00000143321.19	HDGF	0.8252	7.66296	1.92315	0.0620387	0.55548	-4.75004
ENSG00000102316.17	MAGED2	1.22329	3.72876	1.92291	0.0620696	0.55548	-4.31544
ENSG00000148834.13	GSTO1	0.728489	7.0041	1.9221	0.0621755	0.55548	-4.68513
ENSG00000183155.5	RABIF	1.44895	2.02656	1.92177	0.0622181	0.55548	-4.19572
ENSG00000131051.24	RBM39	1.51676	0.766153	1.92075	0.0623503	0.555684	-4.16096
ENSG00000134440.12	NARS1	1.40233	-0.339946	1.91818	0.0626856	0.556137	-4.15632
ENSG00000104341.17	LAPTM4B	1.54978	1.90486	1.91798	0.0627121	0.556137	-4.19911
ENSG00000023572.10	GLRX2	1.64568	1.03113	1.91643	0.0629146	0.556137	-4.17679
ENSG00000100243.22	CYB5R3	0.761642	8.43367	1.91538	0.0630531	0.556137	-4.83569
ENSG00000134853.12	PDGFRA	-1.47866	1.68043	-1.91457	0.0631585	0.556137	-4.17069
ENSG00000170144.23	HNRNPA3	1.50997	1.4511	1.91451	0.0631676	0.556137	-4.188
ENSG00000103266.11	STUB1	0.985659	4.38905	1.91092	0.0636407	0.558422	-4.40482
ENSG00000188643.11	S100A16	1.72465	2.51795	1.91088	0.0636469	0.558422	-4.24794
ENSG00000109111.15	SUPT6H	-1.60666	0.603795	-1.90965	0.0638097	0.558885	-4.16656
ENSG00000167004.14	PDIA3	1.44174	2.21987	1.90487	0.0644469	0.562569	-4.2322
ENSG00000117505.13	DR1	1.47876	1.9	1.9046	0.0644829	0.562569	-4.22421
ENSG00000168385.18	SEPTIN2	1.13307	4.88638	1.90303	0.0646944	0.562569	-4.47562
ENSG00000123416.15	TUBA1B	0.734419	7.55404	1.90274	0.0647327	0.562569	-4.77508
ENSG00000131174.7	COX7B	1.49617	0.241497	1.90236	0.0647841	0.562569	-4.1846
ENSG00000071564.19	TCF3	-1.56356	1.04204	-1.90071	0.0650057	0.563034	-4.18086
ENSG00000130363.14	RSPH3	1.6037	-0.312756	1.90032	0.0650592	0.563034	-4.18549
ENSG00000030582.19	GRN	1.52157	3.06765	1.8984	0.0653187	0.563141	-4.29988
ENSG00000105438.9	KDELR1	1.06734	2.99584	1.89778	0.0654027	0.563141	-4.29321
ENSG00000129636.13	ITFG1	1.45835	1.40753	1.89662	0.0655603	0.563141	-4.2152
ENSG00000005381.9	MPO	1.57311	-0.1338	1.89614	0.065625	0.563141	-4.19311
ENSG00000272886.6	DCP1A	-1.73198	0.740111	-1.89555	0.0657059	0.563141	-4.18897
ENSG00000174744.14	BRMS1	1.60969	1.26498	1.89532	0.0657367	0.563141	-4.21568
ENSG00000106628.13	POLD2	1.48719	1.1306	1.89366	0.0659633	0.563931	-4.21192
ENSG00000180992.7	MRPL14	1.22681	3.59356	1.89039	0.0664113	0.563931	-4.35802
ENSG00000125503.13	PPP1R12C	1.26604	2.07483	1.88994	0.0664732	0.563931	-4.25125
ENSG00000240849.11	PEDS1	1.28206	2.88545	1.88914	0.0665827	0.563931	-4.30054
ENSG00000136930.13	PSMB7	0.994123	4.43603	1.88843	0.0666815	0.563931	-4.45258
ENSG00000172336.5	POP7	-1.75257	1.70688	-1.8873	0.0668375	0.563931	-4.21793
ENSG00000140022.14	STON2	1.5594	1.64162	1.88538	0.0671027	0.564374	-4.24165
ENSG00000153774.9	CFDP1	1.43074	1.54391	1.88432	0.0672493	0.564662	-4.23888
ENSG00000185187.14	SIGIRR	-1.0408	3.91575	-1.88208	0.0675615	0.564662	-4.39697
ENSG00000143669.16	LYST	1.52589	1.00341	1.88044	0.0677907	0.564662	-4.23098
ENSG00000177479.20	ARIH2	-1.42281	2.43427	-1.8786	0.0680477	0.564662	-4.26383
ENSG00000163322.14	ABRAXAS1	1.45331	1.20236	1.87793	0.0681419	0.564662	-4.23937
ENSG00000064763.12	FAR2	1.59161	-0.0127798	1.87789	0.0681486	0.564662	-4.22256
ENSG00000005020.13	SKAP2	1.1662	4.23826	1.87677	0.0683055	0.564662	-4.44493
ENSG00000115091.12	ACTR3	1.49166	2.34911	1.87579	0.068444	0.564662	-4.29058
ENSG00000169592.15	INO80E	-1.60899	1.5116	-1.87543	0.0684944	0.564662	-4.22988
ENSG00000131462.9	TUBG1	1.47694	1.42507	1.87448	0.0686281	0.564662	-4.25272
ENSG00000063322.15	MED29	1.47938	1.32135	1.87411	0.0686807	0.564662	-4.24883
ENSG00000197766.9	CFD	1.57918	2.16242	1.87311	0.0688226	0.564662	-4.28437
ENSG00000164258.12	NDUFS4	1.49251	2.55139	1.8731	0.0688238	0.564662	-4.30547
ENSG00000142856.18	ITGB3BP	-1.08802	5.23931	-1.87279	0.0688671	0.564662	-4.57741
ENSG00000169045.19	HNRNPH1	1.67692	0.684737	1.87218	0.0689537	0.564662	-4.24322
ENSG00000087274.19	ADD1	1.20105	3.11094	1.87178	0.0690115	0.564662	-4.34713
ENSG00000089063.16	TMEM230	0.936358	3.96824	1.87167	0.0690266	0.564662	-4.42682
ENSG00000160211.20	G6PD	0.842189	6.48939	1.86863	0.0694589	0.566375	-4.72102
ENSG00000106683.15	LIMK1	1.46681	0.82723	1.8676	0.0696065	0.566646	-4.24678
ENSG00000020922.13	MRE11	1.46801	0.186165	1.86674	0.0697293	0.566646	-4.24067
ENSG00000170571.12	EMB	1.41037	-0.174098	1.86232	0.0703654	0.569195	-4.24548
ENSG00000116574.6	RHOU	1.46086	0.169267	1.86138	0.0705012	0.569195	-4.24947
ENSG00000143162.9	CREG1	1.1492	4.10935	1.8606	0.0706138	0.569195	-4.45963
ENSG00000105011.9	ASF1B	1.48928	0.363324	1.85887	0.0708644	0.569195	-4.25436
ENSG00000139193.4	CD27	-1.44395	1.99076	-1.85846	0.0709253	0.569195	-4.27292
ENSG00000065615.14	CYB5R4	1.45617	1.28889	1.85514	0.0714081	0.570095	-4.27783
ENSG00000129515.20	SNX6	1.50378	1.54883	1.85211	0.0718534	0.57176	-4.29112
ENSG00000101557.15	USP14	1.54755	-0.181105	1.8511	0.0720007	0.57176	-4.26364
ENSG00000090013.11	BLVRB	0.866538	6.12383	1.85084	0.0720394	0.57176	-4.71476
ENSG00000120279.7	MYCT1	1.45756	0.0773512	1.84871	0.0723539	0.57176	-4.26833
ENSG00000148290.10	SURF1	1.09672	3.38141	1.8486	0.0723704	0.57176	-4.40629
ENSG00000160446.19	ZDHHC12	1.32271	2.85707	1.84747	0.0725377	0.572192	-4.36718
ENSG00000125520.14	SLC2A4RG	1.39259	3.09046	1.84551	0.0728288	0.572834	-4.38917
ENSG00000167110.19	GOLGA2	1.17283	3.65659	1.84456	0.07297	0.572834	-4.43855
ENSG00000116030.17	SUMO1	1.10305	2.59207	1.8444	0.072993	0.572834	-4.34985
ENSG00000006715.16	VPS41	1.57215	1.01149	1.8414	0.0734412	0.574855	-4.29576
ENSG00000185909.15	KLHDC8B	1.60142	2.59186	1.83834	0.0739011	0.575229	-4.36708
ENSG00000116898.12	MRPS15	1.27896	3.92692	1.83752	0.0740245	0.575229	-4.48014
ENSG00000001461.18	NIPAL3	1.62981	1.30922	1.83752	0.0740251	0.575229	-4.31121
ENSG00000198856.13	OSTC	-1.50951	0.686313	-1.83739	0.0740443	0.575229	-4.27988
ENSG00000124422.12	USP22	1.39267	2.19528	1.83683	0.0741288	0.575229	-4.34294
ENSG00000145703.17	IQGAP2	1.3103	2.56311	1.83583	0.0742794	0.575229	-4.36633
ENSG00000166501.14	PRKCB	1.04957	4.1938	1.83508	0.0743929	0.575229	-4.50974
ENSG00000116679.17	IVNS1ABP	1.60448	0.789087	1.83371	0.0746006	0.575229	-4.30027
ENSG00000112977.16	DAP	0.84494	6.42065	1.83298	0.0747122	0.575229	-4.77301
ENSG00000164576.12	SAP30L	-1.63971	1.6446	-1.83262	0.074767	0.575229	-4.30057
ENSG00000152127.9	MGAT5	1.41836	0.663703	1.83142	0.0749493	0.575229	-4.30045
ENSG00000116691.11	MIIP	1.44602	2.62958	1.83097	0.0750168	0.575229	-4.38055
ENSG00000082146.13	STRADB	1.40144	1.20155	1.83094	0.0750219	0.575229	-4.31448
ENSG00000141293.17	SKAP1	-1.43783	1.47742	-1.83056	0.0750806	0.575229	-4.29819
ENSG00000086062.14	B4GALT1	1.35313	-0.00762338	1.82969	0.0752124	0.575229	-4.2969
ENSG00000113645.15	WWC1	1.50304	-0.0244488	1.82912	0.0753006	0.575229	-4.29834
ENSG00000005961.19	ITGA2B	0.768668	9.69096	1.82636	0.0757237	0.576999	-5.09986
ENSG00000196924.19	FLNA	0.686252	9.27403	1.82492	0.0759446	0.576999	-5.0668
ENSG00000167863.12	ATP5PD	1.4065	3.1118	1.82485	0.0759553	0.576999	-4.42181
ENSG00000006831.10	ADIPOR2	1.46751	1.06384	1.82341	0.0761779	0.576999	-4.32185
ENSG00000128891.17	CCDC32	-1.5231	0.614182	-1.82207	0.0763853	0.576999	-4.3044
ENSG00000141480.18	ARRB2	1.14534	3.94699	1.8217	0.0764421	0.576999	-4.50436
ENSG00000242802.9	AP5Z1	1.59205	0.140634	1.82161	0.0764555	0.576999	-4.313
ENSG00000197019.5	SERTAD1	-1.43896	2.02903	-1.82068	0.0766008	0.576999	-4.33354
ENSG00000131981.16	LGALS3	0.718431	6.42032	1.81936	0.0768057	0.576999	-4.80126
ENSG00000095794.21	CREM	1.38642	2.27968	1.81768	0.0770674	0.576999	-4.37637
ENSG00000129197.15	RPAIN	1.53995	1.85336	1.81705	0.0771649	0.576999	-4.36142
ENSG00000177666.17	PNPLA2	1.1707	1.42745	1.81662	0.0772318	0.576999	-4.33722
ENSG00000185658.14	BRWD1	1.44703	1.14684	1.81644	0.0772612	0.576999	-4.33472
ENSG00000144677.15	CTDSPL	1.14634	5.03772	1.81597	0.0773346	0.576999	-4.62713
ENSG00000100412.17	ACO2	1.42113	0.50545	1.81587	0.0773496	0.576999	-4.3222
ENSG00000105053.11	VRK3	1.46294	1.83853	1.81327	0.0777573	0.578302	-4.36423
ENSG00000124491.16	F13A1	0.690518	8.36582	1.81115	0.0780919	0.578302	-5.00905
ENSG00000164919.11	COX6C	1.30005	1.8728	1.81053	0.0781885	0.578302	-4.36522
ENSG00000130640.15	TUBGCP2	-1.4399	2.28161	-1.81053	0.0781895	0.578302	-4.36293
ENSG00000172757.13	CFL1	0.419137	10.5083	1.81009	0.0782582	0.578302	-5.1973
ENSG00000133069.17	TMCC2	1.23678	2.57639	1.80969	0.0783213	0.578302	-4.40675
ENSG00000148297.16	MED22	1.50394	0.398224	1.80861	0.0784921	0.578452	-4.33534
ENSG00000163430.13	FSTL1	1.54288	1.52909	1.80797	0.0785938	0.578452	-4.35859
ENSG00000109787.13	KLF3	1.2965	2.52085	1.80419	0.0791963	0.580715	-4.41618
ENSG00000111142.14	METAP2	1.38665	0.0708803	1.80404	0.0792195	0.580715	-4.33658
ENSG00000124469.12	CEACAM8	1.67595	0.0177221	1.80322	0.0793515	0.580844	-4.33983
ENSG00000110077.16	MS4A6A	-1.6397	2.01808	-1.80119	0.0796757	0.58166	-4.36277
ENSG00000109685.19	NSD2	1.6489	0.408929	1.80109	0.079692	0.58166	-4.34695
ENSG00000198417.7	MT1F	1.3938	0.0782966	1.79917	0.0800012	0.58217	-4.34433
ENSG00000124193.16	SRSF6	-1.33277	2.05742	-1.7973	0.0803017	0.58217	-4.37055
ENSG00000123685.9	BATF3	1.50531	0.267958	1.7965	0.0804309	0.58217	-4.35089
ENSG00000078369.19	GNB1	0.798995	5.29467	1.79586	0.0805347	0.58217	-4.7032
ENSG00000135924.17	DNAJB2	1.11195	3.82986	1.79337	0.0809384	0.58292	-4.53773
ENSG00000160307.10	S100B	-1.4881	1.41069	-1.79311	0.0809817	0.58292	-4.3542
ENSG00000153250.21	RBMS1	1.37528	0.421507	1.79241	0.0810953	0.58292	-4.35767
ENSG00000090061.17	CCNK	1.41017	0.827949	1.79222	0.0811268	0.58292	-4.36366
ENSG00000100526.21	CDKN3	1.45446	0.943517	1.79144	0.0812536	0.583006	-4.36833
ENSG00000173660.12	UQCRH	1.18967	6.66771	1.78888	0.0816725	0.585095	-4.86405
ENSG00000005194.15	CIAPIN1	1.45768	0.280223	1.78797	0.0818212	0.585095	-4.36389
ENSG00000169241.19	SLC50A1	1.05691	3.19923	1.78561	0.0822081	0.586541	-4.49073
ENSG00000176953.13	NFATC2IP	1.49286	1.86355	1.78298	0.0826434	0.58882	-4.41166
ENSG00000147439.14	BIN3	1.52033	0.661272	1.78108	0.0829579	0.589368	-4.37971
ENSG00000170779.11	CDCA4	1.45082	-0.517081	1.78061	0.0830355	0.589368	-4.37268
ENSG00000101182.15	PSMA7	0.68668	6.53374	1.78039	0.083072	0.589368	-4.87677
ENSG00000101940.18	WDR13	1.15144	3.83626	1.77972	0.0831844	0.589368	-4.55989
ENSG00000010810.18	FYN	1.16505	2.97047	1.77884	0.083331	0.589575	-4.48416
ENSG00000127884.5	ECHS1	1.21974	3.41135	1.77811	0.0834526	0.589575	-4.52225
ENSG00000164896.21	FASTK	-1.46901	1.32697	-1.77745	0.0835618	0.589575	-4.37677
ENSG00000151502.11	VPS26B	1.38974	2.40169	1.77556	0.083879	0.590992	-4.44928
ENSG00000173744.18	AGFG1	1.46637	0.402123	1.77458	0.0840432	0.591099	-4.38446
ENSG00000106868.17	SUSD1	1.27951	3.61272	1.77372	0.0841878	0.591099	-4.54802
ENSG00000126432.14	PRDX5	0.588422	6.91267	1.77339	0.0842432	0.591099	-4.93112
ENSG00000161179.14	YDJC	1.43665	1.39239	1.77119	0.0846129	0.591711	-4.41212
ENSG00000115649.16	CNPPD1	1.20353	2.81965	1.77099	0.0846467	0.591711	-4.48588
ENSG00000160789.25	LMNA	0.814647	5.67097	1.77068	0.0847005	0.591711	-4.79134
ENSG00000110200.9	ANAPC15	0.859534	4.04345	1.76995	0.0848231	0.591711	-4.60159
ENSG00000126067.12	PSMB2	1.16988	2.78207	1.76911	0.0849652	0.591711	-4.48082
ENSG00000160551.12	TAOK1	-1.19612	2.08184	-1.7672	0.08529	0.591711	-4.41791
ENSG00000087206.17	UIMC1	1.39105	2.42995	1.76693	0.0853351	0.591711	-4.46223
ENSG00000091317.8	CMTM6	1.1714	1.98478	1.76658	0.0853946	0.591711	-4.43698
ENSG00000133275.16	CSNK1G2	-1.40488	1.94133	-1.76599	0.0854952	0.591711	-4.41315
ENSG00000168090.10	COPS6	1.2004	2.84836	1.7651	0.0856468	0.591953	-4.49615
ENSG00000113924.12	HGD	-0.895249	5.65342	-1.76307	0.0859931	0.592402	-4.81233
ENSG00000114982.19	KANSL3	1.34538	2.99453	1.7619	0.0861946	0.592402	-4.51377
ENSG00000183010.17	PYCR1	1.37684	-0.443609	1.76017	0.086491	0.592402	-4.40315
ENSG00000146416.19	AIG1	1.2741	3.44909	1.75961	0.0865877	0.592402	-4.55484
ENSG00000198948.12	MFAP3L	-0.888635	4.58914	-1.75926	0.0866482	0.592402	-4.68509
ENSG00000143369.15	ECM1	1.37774	0.217976	1.75873	0.0867397	0.592402	-4.4066
ENSG00000161999.13	JMJD8	1.5654	3.12464	1.75792	0.0868779	0.592402	-4.52929
ENSG00000131165.16	CHMP1A	1.1875	2.67584	1.75552	0.0872935	0.594438	-4.5019
ENSG00000182108.11	DEXI	1.51891	1.75184	1.7544	0.0874871	0.594559	-4.45501
ENSG00000060138.13	YBX3	0.672251	5.72519	1.75407	0.0875453	0.594559	-4.82806
ENSG00000167118.11	URM1	1.31324	3.98579	1.75154	0.0879848	0.59523	-4.62176
ENSG00000103507.14	BCKDK	1.23276	2.22246	1.7507	0.0881318	0.59523	-4.4741
ENSG00000196976.8	LAGE3	1.03306	3.48712	1.75053	0.0881612	0.59523	-4.5718
ENSG00000108946.17	PRKAR1A	1.36649	2.52498	1.75014	0.08823	0.59523	-4.49605
ENSG00000174851.17	YIF1A	1.48618	0.313208	1.74704	0.0887732	0.598054	-4.42528
ENSG00000165264.11	NDUFB6	0.972258	3.92472	1.74641	0.0888841	0.598054	-4.62413
ENSG00000108883.13	EFTUD2	1.48519	0.836394	1.74489	0.0891526	0.598739	-4.43662
ENSG00000148335.15	NTMT1	-1.49671	0.793114	-1.74227	0.0896153	0.598739	-4.42442
ENSG00000137947.12	GTF2B	1.67738	1.30155	1.74099	0.089841	0.598739	-4.45772
ENSG00000144040.13	SFXN5	1.56918	-0.071229	1.73999	0.0900203	0.598739	-4.43344
ENSG00000039523.20	RIPOR1	-1.50376	1.42469	-1.73955	0.0900982	0.598739	-4.43565
ENSG00000172432.19	GTPBP2	1.33294	2.22302	1.73932	0.090139	0.598739	-4.49411
ENSG00000177917.12	ARL6IP6	1.33886	1.24257	1.73886	0.0902201	0.598739	-4.45465
ENSG00000141506.15	PIK3R5	1.35992	-0.583912	1.73821	0.0903357	0.598739	-4.4367
ENSG00000122203.15	KIAA1191	1.34544	2.19904	1.73779	0.0904111	0.598739	-4.49458
ENSG00000099330.9	OCEL1	1.53072	1.44234	1.73723	0.0905117	0.598739	-4.46666
ENSG00000043462.13	LCP2	1.37455	2.1742	1.73709	0.0905364	0.598739	-4.4931
ENSG00000176623.12	RMDN1	1.54793	1.14059	1.73657	0.0906298	0.598739	-4.46335
ENSG00000198728.11	LDB1	-1.13451	2.39692	-1.73265	0.0913329	0.601724	-4.48842
ENSG00000181444.13	ZNF467	1.52502	1.49987	1.73224	0.0914054	0.601724	-4.47788
ENSG00000126698.11	DNAJC8	0.918022	3.83476	1.729	0.0919915	0.602403	-4.64101
ENSG00000010626.15	LRRC23	1.52045	0.269567	1.72874	0.0920384	0.602403	-4.45333
ENSG00000112242.16	E2F3	1.35413	0.0976475	1.72796	0.0921792	0.602403	-4.45199
ENSG00000144566.11	RAB5A	1.35482	0.394424	1.72687	0.0923785	0.602403	-4.45588
ENSG00000076770.16	MBNL3	-1.2058	2.99239	-1.72661	0.0924247	0.602403	-4.5467
ENSG00000138757.15	G3BP2	1.35953	0.564292	1.72526	0.0926698	0.602403	-4.45908
ENSG00000136878.14	USP20	1.28245	2.88917	1.72492	0.0927321	0.602403	-4.56266
ENSG00000099977.16	DDT	0.962744	3.41277	1.72321	0.0930444	0.60289	-4.60634
ENSG00000168961.17	LGALS9	-0.974719	4.30704	-1.72161	0.0933369	0.603971	-4.70068
ENSG00000090975.14	PITPNM2	1.1949	3.19839	1.721	0.0934491	0.603971	-4.59065
ENSG00000116977.19	LGALS8	1.48534	0.964032	1.72027	0.0935824	0.604064	-4.47591
ENSG00000128185.10	DGCR6L	1.09921	3.65146	1.71938	0.0937467	0.604357	-4.6367
ENSG00000170619.10	COMMD5	1.26983	2.13478	1.71832	0.0939423	0.604815	-4.52235
ENSG00000101057.16	MYBL2	1.45936	0.721208	1.7177	0.0940559	0.604815	-4.47379
ENSG00000196914.9	ARHGEF12	1.32653	1.84769	1.7089	0.0956916	0.614556	-4.51729
ENSG00000123106.11	CCDC91	-1.60997	1.17285	-1.70667	0.096109	0.616457	-4.47976
ENSG00000132581.10	SDF2	1.37586	0.590925	1.70555	0.0963196	0.616498	-4.48909
ENSG00000160194.18	NDUFV3	1.45356	1.49259	1.70489	0.0964429	0.616498	-4.51651
ENSG00000120008.16	WDR11	1.36538	1.21816	1.70414	0.0965856	0.616498	-4.50658
ENSG00000100325.15	ASCC2	1.35746	1.56312	1.70311	0.0967789	0.616498	-4.51755
ENSG00000025293.17	PHF20	1.53031	1.04451	1.70119	0.0971435	0.616498	-4.50614
ENSG00000136247.15	ZDHHC4	1.17786	3.22095	1.70116	0.0971489	0.616498	-4.62272
ENSG00000167553.17	TUBA1C	0.727866	6.09687	1.70017	0.0973362	0.616498	-4.95275
ENSG00000089351.15	GRAMD1A	1.06191	3.83301	1.69962	0.0974399	0.616498	-4.68425
ENSG00000197956.10	S100A6	0.724819	6.58354	1.69846	0.0976616	0.616498	-5.01452
ENSG00000198171.13	DDRGK1	1.17675	1.30276	1.69804	0.0977419	0.616498	-4.51301
ENSG00000132205.11	EMILIN2	1.387	-0.739791	1.69736	0.0978706	0.616498	-4.49856
ENSG00000109906.15	ZBTB16	1.44538	0.968391	1.69679	0.0979785	0.616498	-4.51081
ENSG00000107738.20	VSIR	1.08166	4.50904	1.69663	0.0980098	0.616498	-4.76078
ENSG00000114480.13	GBE1	1.39099	-0.300134	1.69633	0.0980672	0.616498	-4.49713
ENSG00000166913.13	YWHAB	0.740963	5.60338	1.69599	0.0981327	0.616498	-4.90368
ENSG00000131475.7	VPS25	1.24507	1.80401	1.6939	0.0985318	0.61719	-4.53869
ENSG00000110442.12	COMMD9	1.21812	1.96894	1.69129	0.0990328	0.619565	-4.55316
ENSG00000172116.23	CD8B	1.47975	1.06479	1.68992	0.0992969	0.620453	-4.52396
ENSG00000067992.17	PDK3	1.38228	0.181009	1.68772	0.0997235	0.622353	-4.51181
ENSG00000145335.17	SNCA	0.687755	7.47922	1.68685	0.0998923	0.622641	-5.12519
ENSG00000130703.17	OSBPL2	1.34461	0.12725	1.68596	0.100064	0.622947	-4.51355
ENSG00000103415.12	HMOX2	1.37883	2.40549	1.68437	0.100372	0.623597	-4.59189
ENSG00000120833.14	SOCS2	1.32967	-0.423316	1.6839	0.100464	0.623597	-4.51537
ENSG00000184792.16	OSBP2	1.25659	3.72851	1.68304	0.100633	0.623597	-4.70022
ENSG00000006007.12	GDE1	1.15172	3.82348	1.682	0.100835	0.623597	-4.71031
ENSG00000142192.22	APP	0.868325	4.87071	1.68111	0.10101	0.623597	-4.83276
ENSG00000112335.15	SNX3	0.652047	6.90677	1.68001	0.101225	0.623597	-5.07699
ENSG00000154917.11	RAB6B	1.29316	3.95618	1.67854	0.101513	0.623597	-4.72877
ENSG00000163536.13	SERPINI1	1.2925	-0.780829	1.67845	0.101531	0.623597	-4.52655
ENSG00000148346.12	LCN2	0.661763	7.55499	1.67823	0.101574	0.623597	-5.14744
ENSG00000163812.16	ZDHHC3	1.27929	2.48129	1.67641	0.101932	0.623597	-4.60201
ENSG00000133742.14	CA1	1.59646	1.97914	1.67541	0.102129	0.623597	-4.57623
ENSG00000183696.14	UPP1	0.953831	4.35636	1.67449	0.102312	0.623597	-4.78215
ENSG00000176340.4	COX8A	0.634482	6.20643	1.67412	0.102386	0.623597	-5.01179
ENSG00000105355.9	PLIN3	1.28606	3.1248	1.67374	0.10246	0.623597	-4.65505
ENSG00000168291.13	PDHB	1.20608	1.98264	1.67335	0.102537	0.623597	-4.57668
ENSG00000064687.13	ABCA7	1.39075	1.03271	1.67331	0.102545	0.623597	-4.54559
ENSG00000168785.8	TSPAN5	1.38522	0.968667	1.67254	0.102698	0.623597	-4.54481
ENSG00000186501.15	TMEM222	1.40178	0.613103	1.67168	0.102869	0.623597	-4.53969
ENSG00000104687.14	GSR	1.32274	0.764854	1.66962	0.10328	0.623834	-4.54343
ENSG00000061918.14	GUCY1B1	1.48007	1.95057	1.6685	0.103503	0.623834	-4.58757
ENSG00000168116.15	KIAA1586	1.44987	-0.326011	1.66593	0.104016	0.623834	-4.54115
ENSG00000163913.14	IFT122	1.37696	-0.0893425	1.66433	0.104338	0.623834	-4.54314
ENSG00000189091.13	SF3B3	1.25442	0.736786	1.66416	0.104371	0.623834	-4.5512
ENSG00000100216.6	TOMM22	1.19483	1.41298	1.66295	0.104615	0.623834	-4.56852
ENSG00000047597.7	XK	1.16857	3.34382	1.66234	0.104738	0.623834	-4.69193
ENSG00000160818.17	GPATCH4	1.39688	1.03334	1.66176	0.104856	0.623834	-4.56237
ENSG00000163636.11	PSMD6	1.04609	3.47637	1.66152	0.104904	0.623834	-4.70616
ENSG00000137497.19	NUMA1	1.29824	0.534031	1.66149	0.10491	0.623834	-4.5513
ENSG00000118508.5	RAB32	0.727056	6.63714	1.66124	0.104961	0.623834	-5.07645
ENSG00000198898.16	CAPZA2	1.11438	3.72586	1.6605	0.105111	0.623834	-4.73339
ENSG00000172232.10	AZU1	1.47381	2.41725	1.6576	0.105698	0.623834	-4.62509
ENSG00000196535.20	MYO18A	1.17106	0.273719	1.65737	0.105744	0.623834	-4.55422
ENSG00000197993.9	KEL	1.43076	-0.279088	1.65691	0.105838	0.623834	-4.55434
ENSG00000124126.14	PREX1	1.15948	2.46033	1.65665	0.105891	0.623834	-4.63053
ENSG00000147804.10	SLC39A4	0.807199	4.01995	1.6557	0.106085	0.623834	-4.77402
ENSG00000106605.11	BLVRA	1.20062	2.57735	1.65554	0.106117	0.623834	-4.6366
ENSG00000135451.13	TROAP	1.40511	0.229485	1.65502	0.106223	0.623834	-4.5598
ENSG00000014164.7	ZC3H3	-1.42818	1.72864	-1.65331	0.106572	0.623834	-4.57072
ENSG00000149179.14	CSTPP1	1.21148	2.10886	1.65253	0.106732	0.623834	-4.61347
ENSG00000088888.18	MAVS	1.21167	2.90807	1.65192	0.106856	0.623834	-4.66938
ENSG00000161911.12	TREML1	0.6314	9.18927	1.65136	0.106972	0.623834	-5.34129
ENSG00000176476.9	SGF29	1.53491	1.90159	1.6508	0.107086	0.623834	-4.61721
ENSG00000111669.15	TPI1	0.563951	6.79004	1.65036	0.107177	0.623834	-5.11156
ENSG00000029534.22	ANK1	1.23181	2.64287	1.6498	0.107293	0.623834	-4.65398
ENSG00000125779.24	PANK2	1.16829	1.51566	1.64882	0.107495	0.623834	-4.59304
ENSG00000115944.15	COX7A2L	1.0284	3.51551	1.6487	0.10752	0.623834	-4.72896
ENSG00000130775.16	THEMIS2	1.33269	2.30537	1.64856	0.107549	0.623834	-4.63345
ENSG00000166091.21	CMTM5	0.607168	8.98406	1.64763	0.107739	0.623834	-5.32911
ENSG00000139990.18	DCAF5	1.20531	1.49271	1.64741	0.107786	0.623834	-4.59511
ENSG00000197321.16	SVIL	1.33574	0.407259	1.64725	0.107819	0.623834	-4.57148
ENSG00000104904.13	OAZ1	0.436121	12.267	1.64725	0.107819	0.623834	-5.6045
ENSG00000198727.2	MT-CYB	-0.547912	12.6751	-1.64714	0.107841	0.623834	-5.63657
ENSG00000274180.1	NATD1	1.34842	0.199588	1.64628	0.108018	0.623834	-4.57175
ENSG00000119383.21	PTPA	0.88443	4.16055	1.64367	0.10856	0.623834	-4.80766
ENSG00000108604.18	SMARCD2	1.38012	1.64022	1.64353	0.108589	0.623834	-4.60907
ENSG00000161013.17	MGAT4B	0.684902	6.79529	1.64284	0.108731	0.623834	-5.12088
ENSG00000119718.11	EIF2B2	1.21041	1.62163	1.64247	0.108809	0.623834	-4.60682
ENSG00000151465.14	CDC123	1.36867	1.73346	1.64194	0.10892	0.623834	-4.61534
ENSG00000203666.13	EFCAB2	-1.47199	1.85663	-1.64181	0.108946	0.623834	-4.59244
ENSG00000101079.21	NDRG3	1.38776	1.00177	1.64065	0.109189	0.623834	-4.58968
ENSG00000107968.10	MAP3K8	1.21578	1.45269	1.64029	0.109263	0.623834	-4.60384
ENSG00000170310.15	STX8	1.32628	1.71979	1.64027	0.109268	0.623834	-4.61354
ENSG00000184887.14	BTBD6	0.811546	5.34831	1.63999	0.109326	0.623834	-4.95655
ENSG00000142327.13	RNPEPL1	0.74061	6.2351	1.63993	0.109339	0.623834	-5.06554
ENSG00000165280.18	VCP	0.853797	4.38824	1.63956	0.109416	0.623834	-4.8425
ENSG00000103145.11	HCFC1R1	0.88872	4.80122	1.63781	0.109782	0.623861	-4.89503
ENSG00000092841.19	MYL6	0.592686	10.3364	1.63725	0.1099	0.623861	-5.4621
ENSG00000225828.2	FAM229A	1.46302	0.015932	1.63701	0.10995	0.623861	-4.58446
ENSG00000182180.14	MRPS16	1.15565	3.22996	1.63643	0.110072	0.623861	-4.72044
ENSG00000159335.19	PTMS	0.770657	4.67833	1.63615	0.110131	0.623861	-4.88399
ENSG00000072062.16	PRKACA	1.18171	1.42043	1.635	0.110373	0.623861	-4.61033
ENSG00000121766.16	ZCCHC17	0.989623	4.83913	1.63462	0.110452	0.623861	-4.89483
ENSG00000169019.11	COMMD8	1.26738	1.00615	1.6345	0.110478	0.623861	-4.59971
ENSG00000128311.14	TST	0.864632	5.69126	1.63403	0.110577	0.623861	-5.00459
ENSG00000159840.16	ZYX	0.508215	7.57047	1.63368	0.110651	0.623861	-5.21933
ENSG00000083444.17	PLOD1	1.37388	0.841861	1.63311	0.110772	0.623861	-4.59846
ENSG00000007520.4	TSR3	0.941378	3.88804	1.63169	0.111071	0.624812	-4.79447
ENSG00000101150.18	TPD52L2	1.32124	2.10713	1.63114	0.111187	0.624812	-4.64499
ENSG00000165929.13	TC2N	1.12931	2.43087	1.62931	0.111576	0.626304	-4.66527
ENSG00000169136.13	ATF5	-1.34729	1.93018	-1.62798	0.111858	0.62674	-4.61491
ENSG00000196787.5	H2AC11	1.36977	3.37706	1.62702	0.112063	0.62674	-4.74829
ENSG00000075624.17	ACTB	0.450048	10.1376	1.62656	0.112161	0.62674	-5.46216
ENSG00000167513.9	CDT1	1.44767	0.113257	1.62563	0.112361	0.62674	-4.60049
ENSG00000166275.16	BORCS7	-1.34934	1.50832	-1.62502	0.112491	0.62674	-4.60361
ENSG00000115085.16	ZAP70	-1.49187	2.13545	-1.62445	0.112613	0.62674	-4.63136
ENSG00000111897.7	SERINC1	1.34769	-0.160662	1.62214	0.113107	0.62674	-4.60274
ENSG00000178927.19	CYBC1	1.23762	2.40684	1.62099	0.113355	0.62674	-4.67959
ENSG00000133246.12	PRAM1	1.71171	1.7701	1.62001	0.113567	0.62674	-4.65201
ENSG00000196199.14	MPHOSPH8	1.22942	2.80378	1.61988	0.113594	0.62674	-4.70807
ENSG00000159377.11	PSMB4	0.743686	4.77758	1.61941	0.113695	0.62674	-4.91991
ENSG00000167526.15	RPL13	-0.508246	12.0931	-1.61928	0.113723	0.62674	-5.63328
ENSG00000164611.13	PTTG1	1.44256	0.754103	1.61927	0.113727	0.62674	-4.61651
ENSG00000214941.8	ZSWIM7	1.06584	4.19035	1.61915	0.113753	0.62674	-4.84342
ENSG00000171051.10	FPR1	1.33038	0.619944	1.61863	0.113865	0.62674	-4.61569
ENSG00000102265.12	TIMP1	0.685005	9.72557	1.61858	0.113874	0.62674	-5.43869
ENSG00000204632.13	HLA-G	1.20375	1.15835	1.6171	0.114194	0.626945	-4.62651
ENSG00000139970.18	RTN1	1.31966	0.504958	1.6161	0.114411	0.626945	-4.61612
ENSG00000145743.18	FBXL17	1.29569	-0.352935	1.61581	0.114474	0.626945	-4.61173
ENSG00000112419.15	PHACTR2	1.39719	0.280899	1.61565	0.114508	0.626945	-4.61556
ENSG00000160685.14	ZBTB7B	1.1045	3.26131	1.61556	0.114529	0.626945	-4.75278
ENSG00000086061.16	DNAJA1	1.38126	0.653798	1.61332	0.115016	0.62815	-4.6229
ENSG00000133104.14	SPART	1.23363	0.101599	1.61187	0.115332	0.62815	-4.61793
ENSG00000099783.13	HNRNPM	0.989582	3.32396	1.61125	0.115468	0.62815	-4.76411
ENSG00000198168.9	SVIP	0.755994	6.72178	1.61114	0.11549	0.62815	-5.16052
ENSG00000165716.11	DIPK1B	0.931001	3.68888	1.60924	0.115906	0.629735	-4.80473
ENSG00000214212.9	C19orf38	1.45373	2.02148	1.60756	0.116275	0.630391	-4.67811
ENSG00000116266.11	STXBP3	-1.44678	0.918145	-1.6063	0.116553	0.630917	-4.62018
ENSG00000132341.12	RAN	1.11448	2.96063	1.60599	0.11662	0.630917	-4.73918
ENSG00000141854.10	MISP3	-0.699804	5.58626	-1.60505	0.116828	0.631071	-5.04909
ENSG00000148308.18	GTF3C5	1.22189	1.39268	1.60315	0.117249	0.632296	-4.65361
ENSG00000167642.13	SPINT2	0.81421	5.94486	1.60187	0.117531	0.633147	-5.08232
ENSG00000074370.19	ATP2A3	0.867303	6.07646	1.59919	0.118126	0.634284	-5.1
ENSG00000188641.14	DPYD	1.28663	0.848933	1.59873	0.11823	0.634284	-4.64482
ENSG00000175727.15	MLXIP	1.16387	2.79545	1.59864	0.118249	0.634284	-4.73729
ENSG00000126214.22	KLC1	1.24526	-0.0374128	1.59837	0.118311	0.634284	-4.63617
ENSG00000021776.11	AQR	1.24128	-0.129657	1.5972	0.11857	0.634284	-4.6373
ENSG00000179912.21	R3HDM2	1.10149	1.28534	1.59709	0.118595	0.634284	-4.65764
ENSG00000184602.6	SNN	0.68867	7.30462	1.597	0.118616	0.634284	-5.24498
ENSG00000060558.4	GNA15	0.924097	3.77535	1.59563	0.118921	0.635246	-4.83371
ENSG00000134516.20	DOCK2	1.22349	0.351542	1.59344	0.119413	0.636675	-4.64517
ENSG00000042493.16	CAPG	1.01345	4.01355	1.59332	0.119439	0.636675	-4.86484
ENSG00000157020.18	SEC13	1.09046	3.74128	1.59131	0.119892	0.637107	-4.83668
ENSG00000165775.18	FUNDC2	0.884465	3.60317	1.59068	0.120033	0.637107	-4.82244
ENSG00000143742.14	SRP9	0.786797	4.20472	1.58885	0.120447	0.637107	-4.89443
ENSG00000214114.9	MYCBP	1.25593	2.05463	1.58808	0.120621	0.637107	-4.70626
ENSG00000088247.19	KHSRP	1.19716	2.15169	1.58794	0.120652	0.637107	-4.71014
ENSG00000162894.12	FCMR	-1.28173	1.98875	-1.58721	0.120817	0.637107	-4.67486
ENSG00000137312.15	FLOT1	0.839987	4.37413	1.58657	0.120963	0.637107	-4.91636
ENSG00000005022.6	SLC25A5	0.695903	5.46004	1.58571	0.121159	0.637107	-5.055
ENSG00000162444.12	RBP7	-1.24322	1.06949	-1.58555	0.121196	0.637107	-4.64922
ENSG00000149177.15	PTPRJ	1.26962	1.92852	1.5846	0.121412	0.637107	-4.70286
ENSG00000169021.6	UQCRFS1	1.26455	2.96878	1.58309	0.121756	0.637107	-4.77206
ENSG00000101843.19	PSMD10	1.25121	-0.509134	1.58153	0.12211	0.637107	-4.66027
ENSG00000142937.12	RPS8	-0.446221	11.1134	-1.58105	0.122222	0.637107	-5.61232
ENSG00000153048.11	CARHSP1	0.832047	4.82724	1.58046	0.122356	0.637107	-4.98119
ENSG00000097033.15	SH3GLB1	1.14605	3.04553	1.58027	0.1224	0.637107	-4.78033
ENSG00000204272.13	NBDY	1.1115	3.96253	1.57939	0.122602	0.637107	-4.87544
ENSG00000131634.14	TMEM204	0.992742	3.60024	1.57899	0.122693	0.637107	-4.83877
ENSG00000040531.16	CTNS	1.21614	2.53018	1.57856	0.122792	0.637107	-4.74537
ENSG00000010292.13	NCAPD2	1.36574	0.0759313	1.57742	0.123054	0.637107	-4.66618
ENSG00000134248.14	LAMTOR5	0.859208	4.34469	1.57537	0.123526	0.637107	-4.93064
ENSG00000148429.15	USP6NL	1.25542	1.72579	1.5746	0.123703	0.637107	-4.70571
ENSG00000184260.6	H2AC20	1.21466	-0.315442	1.5745	0.123729	0.637107	-4.66864
ENSG00000085662.14	AKR1B1	-1.32211	2.74221	-1.57395	0.123855	0.637107	-4.74447
ENSG00000129245.13	FXR2	1.34026	0.388503	1.57378	0.123895	0.637107	-4.67445
ENSG00000182054.10	IDH2	0.913851	3.36435	1.57339	0.123984	0.637107	-4.82159
ENSG00000109790.18	KLHL5	1.01211	3.67039	1.57306	0.12406	0.637107	-4.85496
ENSG00000067560.14	RHOA	0.479504	8.07525	1.57281	0.12412	0.637107	-5.35983
ENSG00000177721.5	ANXA2R	-1.45651	1.11952	-1.57269	0.124148	0.637107	-4.6681
ENSG00000100060.18	MFNG	0.916089	4.32252	1.57252	0.124186	0.637107	-4.92822
ENSG00000187257.16	RSBN1L	1.29927	0.175821	1.57245	0.124202	0.637107	-4.67283
ENSG00000184216.15	IRAK1	1.18759	2.69114	1.57152	0.124417	0.637107	-4.7665
ENSG00000119953.14	SMNDC1	1.23486	0.162563	1.57133	0.124462	0.637107	-4.67347
ENSG00000163754.18	GYG1	1.41757	1.79991	1.57066	0.124617	0.637107	-4.71324
ENSG00000145022.5	TCTA	0.986143	3.84033	1.57066	0.124619	0.637107	-4.8768
ENSG00000104969.11	SGTA	1.35758	0.797142	1.57038	0.124682	0.637107	-4.68524
ENSG00000126882.14	FAM78A	1.12434	2.21133	1.57036	0.124688	0.637107	-4.73278
ENSG00000177200.18	CHD9	-1.34523	1.0934	-1.57006	0.124757	0.637107	-4.67078
ENSG00000198612.11	COPS8	1.34081	0.306043	1.56993	0.124788	0.637107	-4.6783
ENSG00000134153.10	EMC7	1.33221	0.446859	1.56897	0.125012	0.637612	-4.68129
ENSG00000102401.20	ARMCX3	1.1593	1.80162	1.56713	0.125441	0.637942	-4.71915
ENSG00000167641.11	PPP1R14A	-0.647489	5.75606	-1.56711	0.125446	0.637942	-5.12538
ENSG00000156381.9	ANKRD9	0.760786	5.57832	1.56606	0.125692	0.637942	-5.09457
ENSG00000115233.12	PSMD14	1.42023	0.584989	1.56594	0.125719	0.637942	-4.68778
ENSG00000104267.10	CA2	-0.526795	8.44081	-1.56555	0.125811	0.637942	-5.40646
ENSG00000122566.23	HNRNPA2B1	0.688964	5.23572	1.56469	0.126012	0.638227	-5.05718
ENSG00000134186.12	PRPF38B	1.38016	1.22329	1.56399	0.126176	0.63842	-4.7042
ENSG00000170291.17	ELP5	-1.35194	1.21235	-1.56295	0.126422	0.63857	-4.68211
ENSG00000144028.15	SNRNP200	1.36391	0.489762	1.56209	0.126624	0.638774	-4.69098
ENSG00000169189.17	NSMCE1	1.16398	3.00701	1.56146	0.126771	0.638774	-4.80804
ENSG00000180233.11	ZNRF2	1.17703	0.712553	1.56102	0.126875	0.638774	-4.69214
ENSG00000126860.12	EVI2A	-1.39522	0.965521	-1.55959	0.127214	0.639206	-4.68406
ENSG00000087095.13	NLK	1.12602	1.23878	1.55841	0.127493	0.639206	-4.70757
ENSG00000163374.21	YY1AP1	1.12003	2.80632	1.55726	0.127766	0.639206	-4.79564
ENSG00000108518.8	PFN1	0.46867	8.68323	1.55709	0.127804	0.639206	-5.44011
ENSG00000204310.13	AGPAT1	0.73715	7.32121	1.55665	0.12791	0.639206	-5.30583
ENSG00000166002.7	SMCO4	1.18687	1.05295	1.55657	0.127928	0.639206	-4.70622
ENSG00000114125.14	RNF7	0.93721	4.08809	1.55327	0.128713	0.641047	-4.92965
ENSG00000035403.18	VCL	0.683867	6.85578	1.55327	0.128714	0.641047	-5.26168
ENSG00000148187.18	MRRF	1.32253	-0.0735983	1.55173	0.129083	0.64196	-4.70013
ENSG00000167325.15	RRM1	1.32825	-0.200684	1.55145	0.12915	0.64196	-4.70047
ENSG00000069966.19	GNB5	0.683152	5.96685	1.54899	0.129738	0.643014	-5.16743
ENSG00000163191.6	S100A11	0.611522	6.21657	1.54866	0.129817	0.643014	-5.20119
ENSG00000077463.15	SIRT6	1.26909	0.200996	1.54863	0.129826	0.643014	-4.70515
ENSG00000119013.10	NDUFB3	1.18049	2.17355	1.54845	0.129869	0.643014	-4.76097
ENSG00000055044.11	NOP58	1.3596	-0.18747	1.5477	0.130049	0.643231	-4.70534
ENSG00000168653.11	NDUFS5	0.744495	5.59077	1.54573	0.130525	0.643231	-5.12499
ENSG00000140416.26	TPM1	0.816798	6.43712	1.54499	0.130702	0.643231	-5.22371
ENSG00000168056.18	LTBP3	1.22945	0.751897	1.54477	0.130756	0.643231	-4.71667
ENSG00000180353.11	HCLS1	0.714631	4.97896	1.5447	0.130774	0.643231	-5.05455
ENSG00000103160.12	HSDL1	1.37011	1.35127	1.54447	0.130827	0.643231	-4.73379
ENSG00000186468.13	RPS23	-0.638232	6.39756	-1.54407	0.130925	0.643231	-5.23339
ENSG00000129295.10	DNAAF11	1.33805	0.249413	1.54205	0.131413	0.643341	-4.71561
ENSG00000102125.17	TAFAZZIN	1.40675	0.942246	1.54099	0.131673	0.643341	-4.72871
ENSG00000143401.15	ANP32E	1.1806	0.651232	1.54074	0.131733	0.643341	-4.72056
ENSG00000163681.17	SLMAP	1.38929	0.182581	1.54067	0.131749	0.643341	-4.71713
ENSG00000021355.13	SERPINB1	0.732463	5.43095	1.53919	0.132109	0.643341	-5.11751
ENSG00000182199.11	SHMT2	1.3679	0.555959	1.53892	0.132175	0.643341	-4.72338
ENSG00000147684.10	NDUFB9	0.667923	5.32155	1.53804	0.132391	0.643341	-5.1066
ENSG00000105383.15	CD33	1.31627	0.675982	1.53791	0.132422	0.643341	-4.72598
ENSG00000004939.16	SLC4A1	1.14249	3.79206	1.53751	0.13252	0.643341	-4.91744
ENSG00000172081.14	MOB3A	-1.25201	2.38865	-1.53733	0.132564	0.643341	-4.76713
ENSG00000125505.17	MBOAT7	1.39876	0.110354	1.53693	0.132661	0.643341	-4.72233
ENSG00000114861.24	FOXP1	-0.748259	3.84883	-1.53631	0.132815	0.643341	-4.92341
ENSG00000136827.12	TOR1A	1.2256	0.323027	1.53594	0.132903	0.643341	-4.72248
ENSG00000223865.12	HLA-DPB1	-0.583224	7.05853	-1.53572	0.132958	0.643341	-5.31692
ENSG00000198876.13	DCAF12	1.28278	1.31441	1.53522	0.13308	0.643341	-4.74273
ENSG00000143198.13	MGST3	0.898479	4.24088	1.53514	0.133101	0.643341	-4.97078
ENSG00000105193.9	RPS16	-0.473005	9.66511	-1.53377	0.133437	0.643988	-5.56068
ENSG00000176994.11	SMCR8	1.1423	-0.326259	1.53356	0.133488	0.643988	-4.72381
ENSG00000099624.8	ATP5F1D	-0.575686	6.98913	-1.53231	0.133796	0.64486	-5.31428
ENSG00000185624.16	P4HB	1.0072	4.58703	1.53096	0.134129	0.645162	-5.01898
ENSG00000196235.14	SUPT5H	1.30391	2.19749	1.53002	0.134361	0.645162	-4.7962
ENSG00000114738.11	MAPKAPK3	1.18843	3.48464	1.52985	0.134401	0.645162	-4.89555
ENSG00000117298.16	ECE1	1.14127	3.5962	1.52894	0.134626	0.645162	-4.908
ENSG00000115486.13	GGCX	-1.22156	0.526132	-1.52846	0.134747	0.645162	-4.72581
ENSG00000146094.16	DOK3	0.927396	3.38403	1.52846	0.134747	0.645162	-4.88748
ENSG00000166035.11	LIPC	-1.31512	3.066	-1.5279	0.134884	0.64521	-4.84063
ENSG00000141098.13	GFOD2	1.17222	-0.478172	1.52693	0.135126	0.645758	-4.73377
ENSG00000137207.12	YIPF3	1.2438	3.25263	1.52558	0.13546	0.646248	-4.87919
ENSG00000102893.18	PHKB	1.17087	2.85044	1.525	0.135605	0.646248	-4.84266
ENSG00000104131.13	EIF3J	1.27865	2.23885	1.52459	0.135708	0.646248	-4.79815
ENSG00000120913.24	PDLIM2	-1.24054	3.20702	-1.52426	0.13579	0.646248	-4.85571
ENSG00000104324.16	CPQ	1.09425	2.28443	1.52396	0.135865	0.646248	-4.80038
ENSG00000164111.15	ANXA5	0.994022	3.85995	1.52129	0.13653	0.647028	-4.94646
ENSG00000125968.10	ID1	-0.889785	2.69509	-1.52122	0.136548	0.647028	-4.81454
ENSG00000072110.17	ACTN1	0.659314	6.28277	1.521	0.136603	0.647028	-5.24402
ENSG00000188761.13	BCL2L15	1.14699	-0.249251	1.52075	0.136666	0.647028	-4.74064
ENSG00000090621.15	PABPC4	-1.31252	1.69777	-1.51913	0.137072	0.647353	-4.75467
ENSG00000136861.19	CDK5RAP2	0.822633	5.80884	1.51901	0.137103	0.647353	-5.19222
ENSG00000123329.20	ARHGAP9	1.13703	2.34542	1.5186	0.137205	0.647353	-4.81122
ENSG00000110092.4	CCND1	1.36629	0.98117	1.51845	0.137244	0.647353	-4.76083
ENSG00000077549.19	CAPZB	0.500077	6.73166	1.51771	0.13743	0.647629	-5.30275
ENSG00000156973.14	PDE6D	1.22825	2.06375	1.51667	0.13769	0.648254	-4.8
ENSG00000102882.12	MAPK3	1.07769	3.48911	1.51448	0.138243	0.650255	-4.9173
ENSG00000008441.19	NFIX	1.17569	-0.0386074	1.51352	0.138487	0.650798	-4.75044
ENSG00000183207.15	RUVBL2	1.42377	1.45097	1.51258	0.138724	0.651311	-4.77985
ENSG00000162819.12	BROX	1.09778	2.16969	1.50864	0.139727	0.65323	-4.81412
ENSG00000136830.12	NIBAN2	1.24142	1.14441	1.50828	0.139819	0.65323	-4.77509
ENSG00000196715.7	VKORC1L1	1.38808	1.62949	1.50777	0.139949	0.65323	-4.79313
ENSG00000115053.17	NCL	0.915127	3.28799	1.50721	0.140091	0.65323	-4.9064
ENSG00000176946.13	THAP4	1.27511	0.474519	1.50694	0.140162	0.65323	-4.76364
ENSG00000148180.22	GSN	0.938414	4.01701	1.50611	0.140373	0.653273	-4.9882
ENSG00000102317.18	RBM3	0.713192	4.78559	1.50589	0.140428	0.653273	-5.08543
ENSG00000088053.11	GP6	1.11019	3.79696	1.50536	0.140566	0.653315	-4.96342
ENSG00000180098.9	TRNAU1AP	1.20791	1.21899	1.50315	0.141133	0.65489	-4.78212
ENSG00000129226.14	CD68	0.950016	1.94096	1.5026	0.141273	0.65489	-4.80875
ENSG00000128609.16	NDUFA5	-0.955642	3.75897	-1.50253	0.141291	0.65489	-4.95369
ENSG00000124772.12	CPNE5	0.638075	6.03575	1.5016	0.141532	0.655407	-5.24237
ENSG00000110203.10	FOLR3	1.35428	0.585568	1.50036	0.141851	0.655655	-4.77531
ENSG00000113269.14	RNF130	0.966567	3.09528	1.4998	0.141996	0.655655	-4.89657
ENSG00000026025.16	VIM	0.569924	6.67792	1.49879	0.142256	0.655655	-5.32469
ENSG00000164733.23	CTSB	0.919368	3.26998	1.49862	0.142299	0.655655	-4.91685
ENSG00000167646.14	DNAAF3	1.25259	1.1283	1.49814	0.142425	0.655655	-4.78709
ENSG00000166794.7	PPIB	0.967839	2.51215	1.49661	0.142821	0.655655	-4.85141
ENSG00000140577.17	CRTC3	-1.36462	1.01799	-1.4965	0.142848	0.655655	-4.76828
ENSG00000157856.12	DRC1	1.09384	-0.731509	1.4964	0.142875	0.655655	-4.77698
ENSG00000163737.5	PF4	0.552402	9.1179	1.49637	0.142883	0.655655	-5.5663
ENSG00000092929.13	UNC13D	0.784919	5.02475	1.49503	0.143231	0.655819	-5.12378
ENSG00000172893.18	DHCR7	1.30505	1.59526	1.49477	0.143299	0.655819	-4.80833
ENSG00000137210.14	TMEM14B	0.909365	3.61092	1.49313	0.143725	0.656588	-4.95933
ENSG00000083845.9	RPS5	-0.474106	9.6047	-1.49302	0.143753	0.656588	-5.6143
ENSG00000121691.7	CAT	1.17622	3.27149	1.49264	0.143855	0.656588	-4.92372
ENSG00000107819.15	SFXN3	1.07109	1.75767	1.4917	0.1441	0.657115	-4.81699
ENSG00000196290.17	NIF3L1	1.10566	-0.866438	1.49068	0.144366	0.657739	-4.78629
ENSG00000168765.19	GSTM4	1.01892	4.0759	1.48916	0.144765	0.658735	-5.01358
ENSG00000151353.16	TMEM18	1.28144	0.87056	1.48808	0.145047	0.658735	-4.796
ENSG00000143416.21	SELENBP1	1.25679	2.53032	1.48778	0.145126	0.658735	-4.86592
ENSG00000182551.14	ADI1	0.857819	5.51514	1.48706	0.145317	0.658735	-5.19033
ENSG00000100554.12	ATP6V1D	1.17813	1.91549	1.48674	0.145399	0.658735	-4.8319
ENSG00000175164.16	ABO	-0.872372	5.86893	-1.48567	0.145682	0.658735	-5.25504
ENSG00000160752.15	FDPS	-0.984168	3.77244	-1.48508	0.145837	0.658735	-4.97886
ENSG00000168994.14	PXDC1	1.16422	0.454785	1.48421	0.146066	0.658771	-4.79182
ENSG00000206177.7	HBM	0.771877	7.01542	1.48211	0.146623	0.660325	-5.38537
ENSG00000162434.14	JAK1	1.36387	1.07527	1.47978	0.147241	0.660331	-4.81071
ENSG00000123352.18	SPATS2	-1.21643	0.530772	-1.47949	0.147318	0.660331	-4.78975
ENSG00000049245.13	VAMP3	1.33513	1.61524	1.47795	0.147728	0.660331	-4.83271
ENSG00000183688.4	RFLNB	0.833594	4.26604	1.47772	0.147788	0.660331	-5.05683
ENSG00000105373.19	NOP53	-0.581265	7.51119	-1.47754	0.147837	0.660331	-5.44529
ENSG00000179344.17	HLA-DQB1	-1.02266	3.44589	-1.4773	0.1479	0.660331	-4.95074
ENSG00000138398.17	PPIG	1.41263	1.17213	1.47703	0.147973	0.660331	-4.82155
ENSG00000107798.18	LIPA	1.01805	2.61989	1.47647	0.148122	0.660331	-4.8878
ENSG00000149485.19	FADS1	1.28834	0.469057	1.47397	0.148792	0.660331	-4.80719
ENSG00000124243.19	BCAS4	-1.34033	0.714309	-1.47311	0.149022	0.660331	-4.79822
ENSG00000161981.11	SNRNP25	1.04193	2.689	1.47271	0.14913	0.660331	-4.89551
ENSG00000169764.16	UGP2	1.03529	3.12793	1.4718	0.149373	0.660331	-4.93826
ENSG00000259207.10	ITGB3	0.785291	7.02345	1.47083	0.149636	0.660331	-5.39622
ENSG00000158604.16	TMED4	1.1866	1.78305	1.47059	0.149699	0.660331	-4.84622
ENSG00000055070.17	SZRD1	0.629871	4.89305	1.47044	0.14974	0.660331	-5.14649
ENSG00000135617.4	PRADC1	-1.17262	1.58585	-1.4703	0.149777	0.660331	-4.81426
ENSG00000147403.18	RPL10	-0.471799	10.0657	-1.47016	0.149814	0.660331	-5.68623
ENSG00000083457.12	ITGAE	1.00239	2.23813	1.46985	0.149898	0.660331	-4.86941
ENSG00000124795.17	DEK	1.26778	2.06716	1.46931	0.150046	0.660331	-4.86436
ENSG00000109390.13	NDUFC1	0.844314	4.17744	1.46907	0.150111	0.660331	-5.05949
ENSG00000153066.13	TXNDC11	1.34574	0.381202	1.46855	0.150249	0.660331	-4.81449
ENSG00000122966.18	CIT	1.19262	-0.419029	1.46718	0.15062	0.660331	-4.81161
ENSG00000178952.11	TUFM	-1.16102	3.34754	-1.46626	0.150869	0.660331	-4.95116
ENSG00000105700.11	KXD1	0.903854	4.51173	1.46601	0.150936	0.660331	-5.10036
ENSG00000099204.23	ABLIM1	1.18464	1.74024	1.46517	0.151166	0.660331	-4.85052
ENSG00000134108.14	ARL8B	1.14772	1.78223	1.46502	0.151206	0.660331	-4.85208
ENSG00000140740.11	UQCRC2	1.27471	2.35565	1.46482	0.151261	0.660331	-4.88424
ENSG00000171202.7	TMEM126A	1.3051	0.0919736	1.46469	0.151294	0.660331	-4.81579
ENSG00000095380.11	NANS	1.27834	1.13607	1.46445	0.151361	0.660331	-4.83135
ENSG00000084623.12	EIF3I	1.14344	3.8997	1.46397	0.151491	0.660331	-5.02981
ENSG00000065675.16	PRKCQ	1.17395	0.9111	1.46317	0.151709	0.660331	-4.82853
ENSG00000146576.13	INTS15	1.23711	0.622778	1.46317	0.15171	0.660331	-4.8212
ENSG00000160753.17	RUSC1	1.16712	0.377509	1.46315	0.151716	0.660331	-4.81785
ENSG00000186792.17	HYAL3	1.16743	0.802047	1.46255	0.151878	0.660331	-4.82436
ENSG00000057757.10	PITHD1	1.13301	1.00757	1.46249	0.151894	0.660331	-4.82896
ENSG00000101882.10	NKAP	1.438	0.502634	1.46037	0.152472	0.660331	-4.82546
ENSG00000072422.17	RHOBTB1	1.34722	1.66167	1.45966	0.152666	0.660331	-4.86066
ENSG00000008324.12	SS18L2	1.14869	1.641	1.45943	0.152731	0.660331	-4.85573
ENSG00000122786.20	CALD1	0.956118	3.78221	1.45886	0.152885	0.660331	-5.02372
ENSG00000145191.15	EIF2B5	-1.32227	1.56004	-1.45882	0.152896	0.660331	-4.82837
ENSG00000156831.9	NSMCE2	1.20258	0.00378288	1.45735	0.153301	0.660331	-4.82306
ENSG00000183955.14	KMT5A	1.19033	0.0486872	1.45695	0.153409	0.660331	-4.82489
ENSG00000102796.12	DHRS12	1.4316	0.517454	1.45686	0.153433	0.660331	-4.83343
ENSG00000134574.12	DDB2	1.15559	0.271201	1.45528	0.15387	0.660331	-4.82742
ENSG00000176261.16	ZBTB8OS	1.24633	0.510505	1.45498	0.153952	0.660331	-4.83202
ENSG00000080824.19	HSP90AA1	0.996436	3.92872	1.45491	0.153971	0.660331	-5.04596
ENSG00000198695.2	MT-ND6	-0.623865	8.52792	-1.4549	0.153972	0.660331	-5.57312
ENSG00000184178.17	SCFD2	1.21129	3.0735	1.45482	0.153995	0.660331	-4.95901
ENSG00000115234.11	SNX17	0.848524	4.19732	1.45468	0.154034	0.660331	-5.07824
ENSG00000100220.12	RTCB	-1.36337	0.911243	-1.45416	0.154178	0.660392	-4.82239
ENSG00000265241.8	RBM8A	1.01611	0.616678	1.45251	0.154633	0.661784	-4.83271
ENSG00000213903.9	LTB4R	1.14634	0.621178	1.4502	0.155272	0.663038	-4.83836
ENSG00000273802.3	H2BC8	1.09575	3.20404	1.45013	0.155291	0.663038	-4.97531
ENSG00000147526.20	TACC1	-0.963887	2.97818	-1.44968	0.155417	0.663038	-4.93548
ENSG00000113140.11	SPARC	0.604386	9.89413	1.44956	0.155449	0.663038	-5.7
ENSG00000159023.23	EPB41	1.02461	3.64657	1.44824	0.155817	0.663173	-5.02333
ENSG00000105639.21	JAK3	1.05169	1.16489	1.44798	0.155889	0.663173	-4.85026
ENSG00000130255.13	RPL36	-0.558713	9.67495	-1.44775	0.155952	0.663173	-5.68371
ENSG00000179222.18	MAGED1	1.17938	-0.307275	1.44757	0.156002	0.663173	-4.83574
ENSG00000090487.11	SPG21	0.961741	1.64847	1.44682	0.156211	0.66329	-4.86641
ENSG00000284194.3	SCO2	1.25507	0.954768	1.44653	0.156291	0.66329	-4.84949
ENSG00000204482.11	LST1	0.548446	6.69438	1.44456	0.156842	0.664035	-5.40299
ENSG00000198911.13	SREBF2	0.980037	1.72234	1.44454	0.156848	0.664035	-4.87282
ENSG00000240230.6	COX19	1.16729	0.434591	1.44322	0.157216	0.664035	-4.84484
ENSG00000185359.14	HGS	1.3102	1.0972	1.44286	0.157319	0.664035	-4.85922
ENSG00000013563.14	DNASE1L1	1.18004	2.06999	1.44161	0.157669	0.664035	-4.89715
ENSG00000205302.7	SNX2	1.16675	1.25549	1.44151	0.157696	0.664035	-4.86612
ENSG00000198899.2	MT-ATP6	-0.575845	11.6647	-1.44044	0.157996	0.664035	-5.86041
ENSG00000136280.17	CCM2	0.962488	3.57695	1.44038	0.158015	0.664035	-5.02577
ENSG00000134684.13	YARS1	1.31904	1.24547	1.43908	0.15838	0.664035	-4.86563
ENSG00000183943.6	PRKX	1.12505	0.769749	1.4388	0.158459	0.664035	-4.85355
ENSG00000102230.14	PCYT1B	1.14271	1.841	1.43864	0.158504	0.664035	-4.89095
ENSG00000130522.6	JUND	-0.964924	2.49672	-1.43855	0.158529	0.664035	-4.90586
ENSG00000109323.11	MANBA	-1.28514	1.41053	-1.43798	0.158689	0.664035	-4.85017
ENSG00000118971.9	CCND2	1.25313	0.351904	1.43698	0.158973	0.664677	-4.85225
ENSG00000116863.11	ADPRS	1.37939	0.441544	1.43601	0.159247	0.665274	-4.85637
ENSG00000171858.18	RPS21	-0.440193	8.92355	-1.43552	0.159386	0.665308	-5.63526
ENSG00000136942.15	RPL35	-0.498863	8.81621	-1.43049	0.160813	0.669614	-5.63232
ENSG00000137825.11	ITPKA	1.13609	-0.412703	1.42948	0.161102	0.67027	-4.85928
ENSG00000263465.5	SRSF8	0.979351	4.15662	1.42808	0.161501	0.670697	-5.10426
ENSG00000125827.9	TMX4	1.1978	0.849545	1.42721	0.161751	0.670697	-4.87101
ENSG00000173327.8	MAP3K11	0.975618	2.49226	1.42705	0.161797	0.670697	-4.94373
ENSG00000054598.9	FOXC1	1.08432	-0.567831	1.42681	0.161863	0.670697	-4.86409
ENSG00000215712.11	TMEM242	1.20714	0.192755	1.42598	0.162103	0.670697	-4.86451
ENSG00000108055.11	SMC3	1.26548	0.507134	1.4258	0.162153	0.670697	-4.8677
ENSG00000136305.12	CIDEB	1.27889	1.45477	1.42557	0.162221	0.670697	-4.89014
ENSG00000160991.17	ORAI2	0.672881	5.75717	1.42448	0.162532	0.670697	-5.31446
ENSG00000009844.16	VTA1	1.19395	0.113522	1.42436	0.162567	0.670697	-4.86631
ENSG00000013583.10	HEBP1	1.06176	3.09633	1.42343	0.162835	0.670697	-4.99673
ENSG00000255112.3	CHMP1B	1.18976	1.5068	1.42334	0.16286	0.670697	-4.89604
ENSG00000164877.19	MICALL2	1.02137	0.588606	1.42333	0.162865	0.670697	-4.86931
ENSG00000153574.9	RPIA	1.25122	1.19932	1.42302	0.162952	0.670697	-4.88593
ENSG00000163719.20	MTMR14	-1.19108	2.18223	-1.42267	0.163053	0.670697	-4.90352
ENSG00000239998.7	LILRA2	1.18301	0.596968	1.42221	0.163188	0.670707	-4.87214
ENSG00000132541.11	RIDA	1.21609	-0.273658	1.4195	0.163969	0.67139	-4.87114
ENSG00000168067.12	MAP4K2	0.902547	5.21295	1.41946	0.163982	0.67139	-5.24748
ENSG00000123136.15	DDX39A	1.06189	2.93484	1.4193	0.164028	0.67139	-4.99052
ENSG00000197746.15	PSAP	0.689343	6.92219	1.41878	0.164179	0.67139	-5.45668
ENSG00000116016.14	EPAS1	-1.32869	1.00848	-1.41856	0.164241	0.67139	-4.86784
ENSG00000185813.11	PCYT2	1.18463	0.09905	1.41806	0.164386	0.67139	-4.87372
ENSG00000132334.17	PTPRE	1.16707	0.179693	1.41798	0.164411	0.67139	-4.8741
ENSG00000265491.5	RNF115	0.927179	3.13241	1.41372	0.165649	0.674625	-5.0156
ENSG00000159176.14	CSRP1	0.937406	4.06312	1.41337	0.16575	0.674625	-5.11726
ENSG00000163734.4	CXCL3	1.12397	3.21632	1.41078	0.166509	0.674625	-5.02727
ENSG00000146112.12	PPP1R18	0.590744	6.21734	1.41067	0.166542	0.674625	-5.39027
ENSG00000184489.13	PTP4A3	1.04328	1.81009	1.41022	0.166672	0.674625	-4.92226
ENSG00000172331.12	BPGM	1.21484	0.0422322	1.40966	0.166835	0.674625	-4.88419
ENSG00000167173.19	C15orf39	1.16277	0.0840144	1.40903	0.16702	0.674625	-4.88404
ENSG00000084207.18	GSTP1	0.540432	7.15097	1.40876	0.1671	0.674625	-5.50043
ENSG00000143543.15	JTB	0.593672	4.94633	1.40846	0.167189	0.674625	-5.23735
ENSG00000136986.10	DERL1	1.03147	1.79814	1.40762	0.167435	0.674625	-4.92428
ENSG00000155368.18	DBI	0.942963	2.34397	1.40738	0.167507	0.674625	-4.95643
ENSG00000119782.14	FKBP1B	0.797231	5.1009	1.40697	0.167627	0.674625	-5.25162
ENSG00000086730.17	LAT2	1.26037	0.686233	1.40661	0.167734	0.674625	-4.89538
ENSG00000159461.15	AMFR	0.978932	3.0082	1.4047	0.168298	0.674625	-5.01485
ENSG00000024422.12	EHD2	-1.21272	1.17351	-1.40467	0.168304	0.674625	-4.88653
ENSG00000144118.14	RALB	1.22552	1.7614	1.40448	0.168361	0.674625	-4.9322
ENSG00000007255.10	TRAPPC6A	0.959534	3.93072	1.40448	0.168363	0.674625	-5.11428
ENSG00000126267.11	COX6B1	0.507753	6.90471	1.40445	0.168371	0.674625	-5.47883
ENSG00000197122.13	SRC	0.855624	4.45352	1.40443	0.168376	0.674625	-5.17314
ENSG00000009307.17	CSDE1	0.768636	4.43341	1.40404	0.16849	0.674625	-5.17494
ENSG00000183258.12	DDX41	-1.06608	1.54081	-1.40393	0.168523	0.674625	-4.89664
ENSG00000175806.15	MSRA	1.08371	2.90104	1.4034	0.168682	0.674728	-5.00336
ENSG00000108344.15	PSMD3	1.11341	1.16844	1.40286	0.16884	0.674827	-4.90905
ENSG00000179195.16	ZNF664	1.14061	2.11179	1.40169	0.169186	0.675681	-4.95258
ENSG00000105755.8	ETHE1	0.998603	3.56687	1.40118	0.169338	0.675756	-5.07555
ENSG00000167778.9	SPRYD3	-1.26267	1.45496	-1.39865	0.170092	0.675851	-4.90076
ENSG00000138279.16	ANXA7	1.00311	2.60534	1.39823	0.170218	0.675851	-4.98729
ENSG00000153443.13	UBALD1	1.17855	1.98114	1.39724	0.170512	0.675851	-4.95332
ENSG00000145860.13	RNF145	0.963106	2.51761	1.39717	0.170531	0.675851	-4.98349
ENSG00000134202.12	GSTM3	1.06384	0.618184	1.39675	0.170658	0.675851	-4.90297
ENSG00000120805.14	ARL1	1.09281	0.149782	1.39654	0.170722	0.675851	-4.90026
ENSG00000130939.20	UBE4B	1.12188	0.0216487	1.39646	0.170744	0.675851	-4.89951
ENSG00000063241.8	ISOC2	-1.36731	1.96799	-1.39631	0.170789	0.675851	-4.92411
ENSG00000166171.13	DPCD	1.04088	2.71746	1.39627	0.1708	0.675851	-4.99928
ENSG00000110002.16	VWA5A	1.07653	-0.00247707	1.39619	0.170825	0.675851	-4.89948
ENSG00000173674.11	EIF1AX	1.06604	1.7508	1.39419	0.171422	0.677324	-4.93955
ENSG00000166986.15	MARS1	1.15319	0.892484	1.39365	0.171586	0.677324	-4.91441
ENSG00000147036.12	LANCL3	1.11136	0.232649	1.39351	0.171626	0.677324	-4.90456
ENSG00000120675.6	DNAJC15	0.896272	3.99223	1.39262	0.171893	0.677324	-5.13413
ENSG00000133800.9	LYVE1	-0.885783	2.18354	-1.39187	0.172118	0.677324	-4.94295
ENSG00000088448.14	ANKRD10	1.01043	1.95666	1.39183	0.172131	0.677324	-4.95194
ENSG00000205758.12	CRYZL1	1.17646	-0.318356	1.39138	0.172267	0.677333	-4.9061
ENSG00000110665.12	C11orf21	0.847178	4.57501	1.39063	0.172492	0.677695	-5.20595
ENSG00000121775.18	TMEM39B	1.22393	1.05607	1.38892	0.173009	0.678092	-4.92303
ENSG00000005238.20	ATOSB	1.10598	1.47989	1.38784	0.173336	0.678092	-4.93624
ENSG00000131711.15	MAP1B	1.1465	-0.00970981	1.38755	0.173421	0.678092	-4.91037
ENSG00000177674.16	AGTRAP	0.932046	3.72686	1.38751	0.173432	0.678092	-5.11123
ENSG00000013306.16	SLC25A39	0.549131	6.48012	1.38731	0.173495	0.678092	-5.45546
ENSG00000181350.12	LRRC75A	0.954056	2.95233	1.38669	0.173683	0.678092	-5.03127
ENSG00000092621.13	PHGDH	-1.24244	1.57947	-1.38667	0.173687	0.678092	-4.91924
ENSG00000105393.16	BABAM1	0.945391	2.7945	1.38632	0.173794	0.678092	-5.0168
ENSG00000131069.20	ACSS2	1.20256	1.70507	1.38474	0.174274	0.678786	-4.95214
ENSG00000213626.13	LBH	-1.25821	1.09945	-1.38332	0.174705	0.678786	-4.91196
ENSG00000198840.2	MT-ND3	-0.540476	9.35632	-1.38317	0.174751	0.678786	-5.74407
ENSG00000132507.18	EIF5A	0.774087	3.91543	1.3829	0.174833	0.678786	-5.13874
ENSG00000135720.13	DYNC1LI2	-1.33689	1.93305	-1.38209	0.175079	0.678786	-4.94109
ENSG00000139112.11	GABARAPL1	1.16362	1.41391	1.38	0.175717	0.678786	-4.94699
ENSG00000071626.17	DAZAP1	0.919132	3.65135	1.37976	0.175791	0.678786	-5.11205
ENSG00000114353.17	GNAI2	0.403435	7.40758	1.37927	0.17594	0.678786	-5.56612
ENSG00000065357.20	DGKA	-1.23714	1.04494	-1.37898	0.176028	0.678786	-4.91652
ENSG00000127603.32	MACF1	1.01545	2.64534	1.37878	0.176088	0.678786	-5.01618
ENSG00000131828.14	PDHA1	1.27201	1.28149	1.37844	0.176192	0.678786	-4.94269
ENSG00000135441.8	BLOC1S1	0.551168	5.15176	1.37815	0.176283	0.678786	-5.30476
ENSG00000105427.10	CNFN	1.23337	1.40309	1.37756	0.176464	0.678786	-4.95333
ENSG00000100417.12	PMM1	1.23355	1.89658	1.3774	0.176511	0.678786	-4.96881
ENSG00000131779.11	PEX11B	1.10133	0.602486	1.37585	0.176987	0.679118	-4.93042
ENSG00000188229.6	TUBB4B	0.488401	6.88989	1.37508	0.177225	0.679118	-5.51382
ENSG00000183726.11	TMEM50A	0.625925	6.79846	1.37496	0.17726	0.679118	-5.50205
ENSG00000141959.17	PFKL	0.823706	3.80876	1.37467	0.177349	0.679118	-5.13666
ENSG00000153310.22	CYRIB	1.18232	0.968747	1.37344	0.177728	0.679118	-4.94083
ENSG00000149743.14	TRPT1	1.04816	2.49832	1.37326	0.177785	0.679118	-5.01318
ENSG00000175161.14	CADM2	-1.13945	1.28639	-1.3731	0.177834	0.679118	-4.92736
ENSG00000132535.23	DLG4	-1.30388	1.17462	-1.37293	0.177887	0.679118	-4.92555
ENSG00000198814.14	GK	1.06068	-0.187571	1.37285	0.177912	0.679118	-4.92785
ENSG00000162909.18	CAPN2	0.905911	3.24776	1.37277	0.177934	0.679118	-5.07725
ENSG00000116688.18	MFN2	0.972595	3.38887	1.3713	0.17839	0.680346	-5.09385
ENSG00000075945.13	KIFAP3	1.03544	1.65788	1.37018	0.178735	0.680467	-4.96479
ENSG00000173812.11	EIF1	0.48157	10.1634	1.36946	0.178959	0.680467	-5.83208
ENSG00000090060.19	PAPOLA	1.04319	2.10014	1.36921	0.179035	0.680467	-4.98953
ENSG00000168936.12	TMEM129	1.07757	0.986607	1.36799	0.179416	0.680467	-4.94641
ENSG00000162923.18	WDR26	-1.13194	1.42004	-1.36768	0.17951	0.680467	-4.93731
ENSG00000167972.14	ABCA3	1.10002	1.3065	1.36749	0.17957	0.680467	-4.95686
ENSG00000103740.10	ACSBG1	0.987606	3.61969	1.36706	0.179703	0.680467	-5.12467
ENSG00000102898.13	NUTF2	0.908635	2.59816	1.3669	0.179754	0.680467	-5.02742
ENSG00000161267.12	BDH1	1.10568	0.0597505	1.36687	0.179761	0.680467	-4.93596
ENSG00000183576.13	SETD3	1.08528	1.94706	1.36629	0.179942	0.680645	-4.98432
ENSG00000006625.18	GGCT	1.22049	1.48877	1.36574	0.180114	0.680767	-4.96607
ENSG00000185885.17	IFITM1	-0.776807	3.35233	-1.36518	0.180288	0.680767	-5.08483
ENSG00000186591.13	UBE2H	1.03144	2.74964	1.36384	0.180706	0.680767	-5.04181
ENSG00000000419.14	DPM1	1.07975	0.0367274	1.3634	0.180844	0.680767	-4.93985
ENSG00000129084.19	PSMA1	1.01361	1.04178	1.36253	0.181116	0.680767	-4.95316
ENSG00000214026.11	MRPL23	0.817792	3.14149	1.36239	0.181159	0.680767	-5.07875
ENSG00000002834.19	LASP1	1.09909	2.58416	1.36238	0.181162	0.680767	-5.03119
ENSG00000105202.9	FBL	-0.661079	4.7535	-1.36109	0.181565	0.680767	-5.27699
ENSG00000128245.15	YWHAH	0.696023	5.29052	1.36074	0.181676	0.680767	-5.33748
ENSG00000090372.15	STRN4	0.68167	4.38172	1.36059	0.181722	0.680767	-5.22395
ENSG00000104522.16	GFUS	1.05393	3.47474	1.36038	0.18179	0.680767	-5.11615
ENSG00000138794.10	CASP6	1.20195	1.28964	1.36018	0.181851	0.680767	-4.96498
ENSG00000205581.11	HMGN1	0.615663	5.18617	1.3592	0.182159	0.68142	-5.33239
ENSG00000204498.11	NFKBIL1	1.07185	0.052949	1.35809	0.182508	0.68209	-4.94526
ENSG00000087365.16	SF3B2	1.15947	2.36929	1.35661	0.182974	0.68209	-5.01703
ENSG00000152804.11	HHEX	1.11003	1.06818	1.35618	0.18311	0.68209	-4.96304
ENSG00000050748.18	MAPK9	1.09209	0.425245	1.35576	0.183241	0.68209	-4.95142
ENSG00000100211.12	CBY1	1.14345	-0.0268568	1.35488	0.18352	0.68209	-4.94964
ENSG00000130724.10	CHMP2A	0.781774	5.86788	1.35444	0.183659	0.68209	-5.42349
ENSG00000204922.5	UQCC3	1.17941	2.16001	1.35291	0.184143	0.682657	-5.01395
ENSG00000104518.11	GSDMD	0.972554	3.24587	1.35256	0.184254	0.682657	-5.10295
ENSG00000108100.18	CCNY	0.955243	3.01694	1.3514	0.184621	0.682657	-5.08032
ENSG00000164687.11	FABP5	0.951809	0.755214	1.35099	0.184751	0.682657	-4.95951
ENSG00000167881.15	SRP68	1.04979	-0.399105	1.35061	0.184871	0.682657	-4.95569
ENSG00000101336.18	HCK	0.897149	3.12291	1.35014	0.185022	0.682657	-5.09152
ENSG00000170889.14	RPS9	-0.495291	9.81189	-1.34923	0.185312	0.682657	-5.82813
ENSG00000136504.15	KAT7	-0.862966	1.93308	-1.34873	0.185469	0.68274	-4.98039
ENSG00000105671.12	DDX49	1.12275	1.59682	1.34669	0.186122	0.68465	-4.99011
ENSG00000166333.14	ILK	0.538377	6.53202	1.3459	0.186374	0.685078	-5.51187
ENSG00000179950.15	PUF60	0.986351	3.45446	1.34489	0.186695	0.685762	-5.13409
ENSG00000103260.9	METRN	1.02951	1.76961	1.34419	0.186921	0.686097	-5.00293
ENSG00000160075.12	SSU72	0.685668	4.39412	1.34311	0.187267	0.686376	-5.24767
ENSG00000084754.12	HADHA	1.08402	3.72243	1.34112	0.187906	0.687539	-5.16918
ENSG00000172057.10	ORMDL3	0.680697	4.85668	1.34077	0.188018	0.687539	-5.31032
ENSG00000162734.13	PEA15	0.955675	1.95225	1.34072	0.188035	0.687539	-5.01504
ENSG00000204568.12	MRPS18B	-1.10934	3.31977	-1.34044	0.188126	0.687539	-5.10982
ENSG00000177324.14	BEND2	0.726351	4.64407	1.33913	0.188547	0.6878	-5.28176
ENSG00000167077.13	MEI1	1.09063	1.9307	1.33888	0.188627	0.6878	-5.01868
ENSG00000049541.11	RFC2	1.07992	0.844143	1.33877	0.188663	0.6878	-4.97745
ENSG00000102393.15	GLA	0.926633	4.9262	1.33791	0.188939	0.6878	-5.3189
ENSG00000100811.15	YY1	0.888105	3.16186	1.33788	0.188951	0.6878	-5.11235
ENSG00000106089.12	STX1A	1.00591	1.35332	1.33749	0.189075	0.6878	-4.9926
ENSG00000128340.16	RAC2	0.549188	6.8977	1.33691	0.189264	0.6878	-5.56572
ENSG00000147123.12	NDUFB11	-0.592226	5.89612	-1.33686	0.18928	0.6878	-5.456
ENSG00000141349.10	G6PC3	1.06393	1.47904	1.33612	0.18952	0.688138	-4.99788
ENSG00000184840.12	TMED9	0.981722	2.21608	1.33573	0.189644	0.688138	-5.0357
ENSG00000116478.13	HDAC1	1.13833	1.24123	1.33462	0.190005	0.688535	-4.9936
ENSG00000103876.14	FAH	0.756887	5.43705	1.33443	0.190069	0.688535	-5.39353
ENSG00000109861.17	CTSC	0.844589	3.12843	1.33414	0.19016	0.688535	-5.11107
ENSG00000197943.13	PLCG2	1.10559	0.512386	1.33344	0.190387	0.688866	-4.98002
ENSG00000116044.17	NFE2L2	-1.36257	0.744502	-1.33206	0.190839	0.690009	-4.97215
ENSG00000236279.7	CLEC2L	0.857201	4.58763	1.3313	0.191086	0.690279	-5.28754
ENSG00000175463.12	TBC1D10C	-0.776134	4.36409	-1.33099	0.191185	0.690279	-5.26106
ENSG00000100503.27	NIN	1.12046	1.05771	1.33042	0.191372	0.690461	-4.99447
ENSG00000163001.12	CFAP36	-1.24439	1.76592	-1.32958	0.191645	0.690655	-4.99526
ENSG00000105472.14	CLEC11A	1.04536	1.13717	1.32942	0.191698	0.690655	-4.99675
ENSG00000011105.14	TSPAN9	1.07794	3.56606	1.32891	0.191865	0.690767	-5.16592
ENSG00000136630.13	HLX	1.07632	-0.41963	1.32766	0.192274	0.691749	-4.98315
ENSG00000066379.15	POLR1H	0.990746	1.9999	1.32708	0.192464	0.691945	-5.02957
ENSG00000043143.22	JADE2	1.1185	-0.353282	1.32619	0.192756	0.692166	-4.98455
ENSG00000204619.8	PPP1R11	0.8258	3.67829	1.32575	0.1929	0.692166	-5.18257
ENSG00000141562.19	NARF	0.927593	3.09937	1.32565	0.192934	0.692166	-5.12103
ENSG00000130475.16	FCHO1	1.04747	1.70647	1.32422	0.193404	0.692676	-5.02347
ENSG00000172159.16	FRMD3	0.782928	4.45112	1.32383	0.193531	0.692676	-5.27815
ENSG00000168300.14	PCMTD1	1.14587	1.77354	1.32376	0.193552	0.692676	-5.03094
ENSG00000153827.15	TRIP12	-1.07251	1.03363	-1.32216	0.194082	0.692676	-4.98381
ENSG00000107816.17	LZTS2	1.14005	0.482409	1.32199	0.194136	0.692676	-4.99313
ENSG00000010017.13	RANBP9	1.11342	0.249344	1.32162	0.194259	0.692676	-4.99073
ENSG00000204220.12	PFDN6	1.23437	2.79588	1.32148	0.194304	0.692676	-5.10193
ENSG00000185716.12	MOSMO	1.07266	0.10208	1.31915	0.195076	0.693886	-4.99285
ENSG00000142541.18	RPL13A	-0.385673	9.99509	-1.31876	0.195204	0.693886	-5.88361
ENSG00000160883.11	HK3	1.22605	0.532581	1.31858	0.195264	0.693886	-4.9978
ENSG00000092820.19	EZR	1.12287	2.07105	1.31769	0.195559	0.693886	-5.05093
ENSG00000159592.11	GPBP1L1	1.12041	0.0619798	1.31704	0.195775	0.693886	-4.99502
ENSG00000049656.14	CLPTM1L	0.968592	1.06584	1.31599	0.196123	0.693886	-5.00724
ENSG00000183723.13	CMTM4	1.09673	-0.38637	1.31596	0.196132	0.693886	-4.99645
ENSG00000109854.14	HTATIP2	1.02848	4.15302	1.31583	0.196176	0.693886	-5.24995
ENSG00000268320.4	SCGB1C2	1.24096	2.49092	1.31574	0.196207	0.693886	-5.08495
ENSG00000276045.4	ORAI1	0.775809	5.09715	1.3156	0.196253	0.693886	-5.36821
ENSG00000128487.19	SPECC1	1.00819	0.462497	1.31458	0.196593	0.693886	-4.99874
ENSG00000174917.9	MICOS13	-0.705163	4.58498	-1.31436	0.196666	0.693886	-5.31172
ENSG00000168734.14	PKIG	0.637083	5.12168	1.31388	0.196825	0.693886	-5.37989
ENSG00000136933.17	RABEPK	1.10409	-0.434268	1.31387	0.196829	0.693886	-4.99943
ENSG00000105568.19	PPP2R1A	0.961788	2.27187	1.31345	0.196971	0.693905	-5.06655
ENSG00000011198.10	ABHD5	1.0942	0.238357	1.31245	0.197301	0.694589	-5.00039
ENSG00000161980.6	POLR3K	0.986954	1.85872	1.31136	0.197666	0.694781	-5.04322
ENSG00000140299.14	BNIP2	0.977418	1.98438	1.31064	0.197906	0.694781	-5.05364
ENSG00000121060.19	TRIM25	1.07237	-0.508861	1.31061	0.197918	0.694781	-5.0039
ENSG00000198851.10	CD3E	-0.997047	1.33306	-1.31025	0.19804	0.694781	-5.00305
ENSG00000125817.8	CENPB	1.08567	2.79141	1.30853	0.198616	0.695336	-5.11448
ENSG00000105618.14	PRPF31	-1.29226	1.38098	-1.30819	0.198728	0.695336	-5.00675
ENSG00000073849.16	ST6GAL1	1.0371	1.67253	1.30776	0.198874	0.695336	-5.03933
ENSG00000119707.14	RBM25	1.13257	1.08107	1.30733	0.199019	0.695336	-5.01989
ENSG00000179010.16	MRFAP1	0.687088	4.78278	1.30619	0.1994	0.695872	-5.34291
ENSG00000143420.19	ENSA	0.714367	4.56877	1.30606	0.199447	0.695872	-5.31566
ENSG00000182534.14	MXRA7	1.09673	0.730455	1.30437	0.200015	0.697263	-5.01804
ENSG00000166340.18	TPP1	0.713602	5.47855	1.30406	0.20012	0.697263	-5.43236
ENSG00000167670.16	CHAF1A	1.12439	1.44325	1.30352	0.200302	0.697418	-5.03917
ENSG00000172543.9	CTSW	0.629938	5.10519	1.29969	0.201597	0.701447	-5.39631
ENSG00000140553.18	UNC45A	0.976887	3.17005	1.29914	0.201785	0.701621	-5.16052
ENSG00000116213.16	WRAP73	1.03716	0.363743	1.29841	0.202033	0.702002	-5.01758
ENSG00000013364.19	MVP	0.913395	1.88886	1.29748	0.202348	0.702618	-5.0595
ENSG00000185963.14	BICD2	1.0001	3.24646	1.29626	0.202766	0.702701	-5.17222
ENSG00000110934.13	BIN2	0.53426	7.87302	1.29625	0.202768	0.702701	-5.71748
ENSG00000214087.10	ARL16	1.04396	1.58069	1.29565	0.202972	0.702701	-5.05259
ENSG00000185838.14	GNB1L	1.05272	-0.424916	1.29548	0.203033	0.702701	-5.02057
ENSG00000273841.6	TAF9	-1.12046	0.787071	-1.29538	0.203064	0.702701	-5.01356
ENSG00000115318.12	LOXL3	1.05763	0.187996	1.29467	0.203309	0.70307	-5.02051
ENSG00000130813.18	SHFL	1.07783	1.97451	1.29381	0.2036	0.703081	-5.07739
ENSG00000134318.16	ROCK2	0.983008	1.9076	1.29326	0.203789	0.703081	-5.07159
ENSG00000139343.11	SNRPF	0.983857	3.52643	1.29279	0.20395	0.703081	-5.20475
ENSG00000143947.15	RPS27A	-0.492994	6.49662	-1.29207	0.204197	0.703081	-5.58285
ENSG00000168397.17	ATG4B	-1.13501	1.29599	-1.2914	0.204426	0.703081	-5.02391
ENSG00000198938.2	MT-CO3	-0.411716	13.8636	-1.29104	0.204551	0.703081	-6.23449
ENSG00000127831.11	VIL1	1.19868	2.51097	1.29103	0.204555	0.703081	-5.11164
ENSG00000099804.9	CDC34	0.733251	4.29645	1.29062	0.204696	0.703081	-5.30357
ENSG00000228253.1	MT-ATP8	-0.531496	6.23045	-1.29027	0.204813	0.703081	-5.55452
ENSG00000178741.12	COX5A	0.597266	5.36898	1.2899	0.204942	0.703081	-5.44279
ENSG00000126653.18	NSRP1	1.21604	1.08319	1.28981	0.204973	0.703081	-5.04169
ENSG00000070756.17	PABPC1	0.438588	7.24267	1.28916	0.205198	0.703377	-5.66358
ENSG00000134686.21	PHC2	1.10184	1.976	1.28811	0.205557	0.704133	-5.07644
ENSG00000130176.8	CNN1	1.07221	1.94343	1.2873	0.205836	0.704575	-5.07767
ENSG00000205309.14	NT5M	0.57318	7.5217	1.28693	0.205963	0.704575	-5.69268
ENSG00000163131.12	CTSS	1.01552	2.71397	1.28511	0.206594	0.705919	-5.13565
ENSG00000120885.22	CLU	0.417911	10.8604	1.28443	0.206829	0.70611	-6.00017
ENSG00000165025.15	SYK	1.17804	1.9133	1.28341	0.207182	0.706367	-5.07864
ENSG00000165898.14	ISCA2	0.985219	2.19515	1.28192	0.207697	0.707414	-5.09649
ENSG00000132004.13	FBXW9	0.898536	2.37366	1.28172	0.207768	0.707414	-5.1115
ENSG00000103490.14	PYCARD	0.575231	6.34866	1.28114	0.207969	0.707551	-5.57487
ENSG00000149150.9	SLC43A1	0.942129	-0.660071	1.28039	0.208231	0.707551	-5.04072
ENSG00000170004.19	CHD3	0.855442	3.23585	1.27974	0.208457	0.707551	-5.18909
ENSG00000048649.14	RSF1	-0.975482	0.99409	-1.27948	0.208546	0.707551	-5.03265
ENSG00000137154.13	RPS6	-0.402975	8.52922	-1.27861	0.208848	0.707551	-5.80442
ENSG00000143499.14	SMYD2	0.919207	2.96084	1.27857	0.208865	0.707551	-5.16455
ENSG00000204257.15	HLA-DMA	-1.00757	3.30157	-1.2784	0.208923	0.707551	-5.18333
ENSG00000159228.13	CBR1	1.06515	1.3698	1.2784	0.208923	0.707551	-5.06205
ENSG00000178951.9	ZBTB7A	1.00523	3.12953	1.27773	0.209157	0.707873	-5.18279
ENSG00000137404.15	NRM	0.978391	1.22407	1.27695	0.20943	0.708325	-5.05853
ENSG00000143786.8	CNIH3	1.03592	-0.207984	1.2744	0.21032	0.71039	-5.04329
ENSG00000103043.15	VAC14	1.02945	-0.181381	1.27396	0.210475	0.710441	-5.04382
ENSG00000215375.7	MYL5	-1.05571	1.67884	-1.27341	0.210667	0.710618	-5.05648
ENSG00000140968.12	IRF8	-1.1223	1.07057	-1.27114	0.211467	0.712843	-5.04292
ENSG00000115415.21	STAT1	1.07755	0.572253	1.27007	0.211844	0.713638	-5.05292
ENSG00000102900.13	NUP93	1.10113	0.0151248	1.26824	0.21249	0.714	-5.05057
ENSG00000136718.10	IMP4	0.997625	1.63327	1.2681	0.212537	0.714	-5.07955
ENSG00000049323.16	LTBP1	1.0111	2.15339	1.26773	0.21267	0.714	-5.11122
ENSG00000080845.19	DLGAP4	1.02355	1.32035	1.26737	0.212795	0.714	-5.07146
ENSG00000099901.18	RANBP1	1.03432	1.90132	1.26695	0.212944	0.714	-5.09837
ENSG00000110013.13	SIAE	1.1413	2.98509	1.26687	0.212971	0.714	-5.17933
ENSG00000205639.12	MFSD2B	0.941907	3.05034	1.26611	0.213242	0.714	-5.18551
ENSG00000133317.16	LGALS12	0.693203	5.74113	1.26592	0.213309	0.714	-5.51252
ENSG00000116209.12	TMEM59	0.900619	2.83481	1.26579	0.213357	0.714	-5.16595
ENSG00000175155.11	YPEL2	-1.1751	0.761806	-1.26439	0.21385	0.714043	-5.04893
ENSG00000169583.13	CLIC3	-1.17353	3.14088	-1.26426	0.213897	0.714043	-5.18049
ENSG00000142039.4	CCDC97	1.01032	0.253431	1.26409	0.213959	0.714043	-5.05565
ENSG00000175203.17	DCTN2	0.726584	4.26323	1.26321	0.214271	0.714043	-5.32652
ENSG00000135083.17	CCNJL	1.11244	0.733477	1.26176	0.214788	0.714043	-5.06521
ENSG00000167674.15	HDGFL2	0.979515	0.592248	1.26133	0.21494	0.714043	-5.06248
ENSG00000155158.20	TTC39B	-1.0456	1.08958	-1.26093	0.215082	0.714043	-5.05463
ENSG00000198546.15	ZNF511	0.967952	1.55935	1.26075	0.215145	0.714043	-5.08868
ENSG00000147889.18	CDKN2A	0.996503	0.00324181	1.26067	0.215176	0.714043	-5.05879
ENSG00000149357.10	LAMTOR1	0.446317	8.80542	1.26043	0.215258	0.714043	-5.85079
ENSG00000119689.15	DLST	1.16168	1.9532	1.26036	0.215287	0.714043	-5.11205
ENSG00000196407.12	THEM5	-0.813836	2.74636	-1.26025	0.215324	0.714043	-5.14594
ENSG00000110955.9	ATP5F1B	0.593153	4.87643	1.25983	0.215473	0.714043	-5.41482
ENSG00000167272.11	POP5	1.01638	1.69993	1.25943	0.215617	0.714043	-5.09694
ENSG00000151779.14	NBAS	1.08602	0.248816	1.25853	0.215938	0.714169	-5.06305
ENSG00000143799.14	PARP1	-1.41539	2.34154	-1.25773	0.216224	0.714595	-5.11275
ENSG00000108370.17	RGS9	1.14177	1.56035	1.25738	0.216348	0.714595	-5.095
ENSG00000171033.13	PKIA	-1.06873	1.16341	-1.25562	0.216982	0.715213	-5.06178
ENSG00000205133.12	TRIQK	1.02196	0.874959	1.2552	0.21713	0.715213	-5.07436
ENSG00000127314.18	RAP1B	0.713449	3.63665	1.25491	0.217236	0.715213	-5.26213
ENSG00000104805.17	NUCB1	0.770734	4.53923	1.2549	0.217239	0.715213	-5.37224
ENSG00000204872.4	NAT8B	0.959251	4.21635	1.2539	0.217599	0.715308	-5.33125
ENSG00000137161.18	CNPY3	-0.588078	4.76813	-1.25272	0.218021	0.715308	-5.41172
ENSG00000196126.12	HLA-DRB1	-0.624159	4.5228	-1.25215	0.218227	0.715308	-5.37991
ENSG00000115738.10	ID2	0.767422	3.32751	1.25188	0.218325	0.715308	-5.23065
ENSG00000105610.6	KLF1	1.20452	0.524106	1.25138	0.218507	0.715308	-5.07488
ENSG00000126561.18	STAT5A	0.991566	0.61974	1.25133	0.218523	0.715308	-5.0727
ENSG00000161547.17	SRSF2	0.817924	3.26979	1.25127	0.218544	0.715308	-5.22409
ENSG00000161203.14	AP2M1	0.486319	7.26811	1.25124	0.218554	0.715308	-5.71172
ENSG00000131558.16	EXOC4	1.0393	0.516443	1.25049	0.218826	0.715308	-5.07322
ENSG00000176095.12	IP6K1	0.927758	0.60828	1.24948	0.219191	0.715308	-5.07428
ENSG00000163939.19	PBRM1	1.02378	1.52269	1.24918	0.219301	0.715308	-5.10075
ENSG00000147224.13	PRPS1	1.02359	0.968703	1.24794	0.219749	0.715308	-5.08549
ENSG00000125753.15	VASP	0.772691	3.81475	1.24721	0.220012	0.715308	-5.29269
ENSG00000121964.15	GTDC1	1.07534	1.85447	1.24597	0.220465	0.715308	-5.125
[truncated: 3,081 more rows]
